# Supplementary material for: Rapid Evolution of Autosomal Binding Sites of the Dosage Compensation Complex in Drosophila melanogaster and Its Association With Transcription Divergence
Source: Front Genet. 2021 Jun 14;12:675027. doi: 10.3389/fgene.2021.675027 (PMC8238462; doi:10.3389/fgene.2021.675027)
Supplement: Supplementary file 1 [file Data_Sheet_1.zip]

Archive with 2 entries (2 files):
- Suppl. Table 5.XLSX
- Suppl. Tables & Figures.DOCX
