# Supplementary material for: Rapid Evolution of Autosomal Binding Sites of the Dosage Compensation Complex in Drosophila melanogaster and Its Association With Transcription Divergence
Source: Front Genet. 2021 Jun 14;12:675027. doi: 10.3389/fgene.2021.675027 (PMC8238462; doi:10.3389/fgene.2021.675027)
Supplement: Supplementary file 1 [file Data_Sheet_1.zip › Suppl. Table 5.XLSX]

## Sheet: Sheet1
Table S5. McDonald Kreitman (MK) test of genes harboring MOF/MSL1 non-DC sites.
Ds, synonymous divergent sites; Dn, non-synonymous divergent sites; Ps, synonymous polymorphic sites; Pn, non-synonymous polymorphic sites; Pss, synonymous polymorphic sites excluding singletons; Pns, non-synonymous polymorphic sites excluding singletons.
gene_name	Ds	Dn	Ps	Pn	Pss	Pns	Ds_Pss	Dn_Pns	alpha	p_value	p_adj	sig	protein
Rpt3	144	295	60	0	60	0	2.4	Inf	1	1.25e-26	3e-23	***	MOF
Nup205	339	330	242	44	233	43	1.45494	7.67442	0.810417	9.64e-24	1.15e-20	***	MOF
dp	4201	5004	2199	1896	2079	1702	2.02068	2.94007	0.312709	3.9e-22	3.73e-19	***	MOF
CG34417	710	288	632	547	617	526	1.15073	0.547529	-1.10168	2.66e-16	8.38e-14	***	MOF
flw	96	194	36	0	36	0	2.66667	Inf	1	2.8e-16	8.38e-14	***	MOF
CG15892	22	125	36	11	36	9	0.611111	13.8889	0.956	9.96e-16	2.8e-13	***	MOF
brv3	164	255	103	27	100	27	1.64	9.44444	0.826353	2.61e-15	6.95e-13	***	MOF
CG15896	86	259	82	50	80	44	1.075	5.88636	0.817375	8.62e-15	2.17e-12	***	MOF
para	101	135	99	24	94	23	1.07447	5.86957	0.816942	1.01e-11	2.09e-09	***	MOF
Spt6	329	123	218	16	208	15	1.58173	8.2	0.807106	3.86e-11	7.1e-09	***	MOF
br	94	315	26	7	26	7	3.61538	45	0.919658	1.63e-10	2.79e-08	***	MOF
CG9086	280	235	174	48	170	46	1.64706	5.1087	0.677597	3.05e-10	4.86e-08	***	MOF
slpr	171	215	150	69	149	65	1.14765	3.30769	0.653036	2.97e-09	4.08e-07	***	MOF
ds	493	132	350	207	338	195	1.45858	0.676923	-1.15472	7.12e-09	8.52e-07	***	MOF
CG2247	223	598	80	78	75	71	2.97333	8.42254	0.646979	1.85e-08	2.01e-06	***	MOF
pcm	260	313	176	96	166	84	1.56627	3.72619	0.57966	2.72e-08	2.71e-06	***	MOF
CG11873	415	96	328	174	323	168	1.28483	0.571429	-1.24845	2.97e-08	2.78e-06	***	MOF
Grip84	120	198	76	34	71	32	1.69014	6.1875	0.726846	3.44e-08	3.09e-06	***	MOF
fs(1)Yb	199	429	103	85	91	73	2.18681	5.87671	0.627885	3.49e-08	3.09e-06	***	MOF
Gyc88E	288	373	139	70	133	69	2.16541	5.4058	0.599428	3.61e-08	3.14e-06	***	MOF
CG9723	79	129	50	19	48	14	1.64583	9.21429	0.821382	4.29e-08	3.54e-06	***	MOF
Set2	492	499	322	179	308	167	1.5974	2.98802	0.465398	5.03e-08	4.01e-06	***	MOF
CG33158	173	19	121	59	120	58	1.44167	0.327586	-3.40088	8.38e-08	6.36e-06	***	MOF
CG33172	226	121	104	136	102	135	2.21569	0.896296	-1.47205	1.35e-07	9.66e-06	***	MOF
CG34384	290	47	44	32	44	32	6.59091	1.46875	-3.48743	1.79e-07	1.23e-05	***	MOF
Grip128	205	381	88	64	86	60	2.38372	6.35	0.624611	2.5e-07	1.66e-05	***	MOF
CG14215	424	516	211	140	203	126	2.08867	4.09524	0.489976	2.69e-07	1.76e-05	***	MOF
ric8a	94	12	47	43	38	32	2.47368	0.375	-5.59649	3.72e-07	2.31e-05	***	MOF
Or67a	70	147	67	38	64	38	1.09375	3.86842	0.717262	4.6e-07	2.78e-05	***	MOF
sls	2746	1871	1855	1639	1790	1538	1.53408	1.21651	-0.261043	4.85e-07	2.86e-05	***	MOF
CG2889	133	156	61	18	59	18	2.25424	8.66667	0.739896	1.48e-06	7.34e-05	***	MOF
CG7065	216	243	121	58	116	53	1.86207	4.58491	0.59387	1.57e-06	7.68e-05	***	MOF
CG10958	123	30	127	3	123	3	1	10	0.9	3.49e-06	0.00015179	***	MOF
CG2681	100	76	83	18	79	15	1.26582	5.06667	0.750167	4e-06	0.000170765	***	MOF
Cdc42	43	58	18	0	17	0	2.52941	Inf	1	4.19e-06	0.000175594	***	MOF
Lint-1	105	126	78	27	73	27	1.43836	4.66667	0.691781	4.23e-06	0.000176016	***	MOF
mys	137	79	96	14	91	13	1.50549	6.07692	0.75226	5.58e-06	0.000224385	***	MOF
cp309	427	228	255	241	252	235	1.69444	0.970213	-0.746467	6.27e-06	0.000248558	***	MOF
CG2025	182	186	90	37	88	33	2.06818	5.63636	0.633065	8.25e-06	0.000318209	***	MOF
CG14200	346	513	220	196	209	179	1.6555	2.86592	0.422349	9.11e-06	0.000340261	***	MOF
wapl	224	75	85	74	83	70	2.6988	1.07143	-1.51888	1.18e-05	0.000418724	***	MOF
CG2691	210	190	168	76	165	70	1.27273	2.71429	0.5311	1.3e-05	0.000449037	***	MOF
CG2694	128	261	63	51	59	45	2.16949	5.8	0.62595	1.33e-05	0.000452889	***	MOF
Cda5	160	90	34	60	34	57	4.70588	1.57895	-1.98039	1.38e-05	0.000463857	***	MOF
CoRest	104	113	87	35	84	32	1.2381	3.53125	0.649389	1.69e-05	0.000552138	***	MOF
CG8097	89	151	36	14	33	13	2.69697	11.6154	0.767811	1.71e-05	0.000555071	***	MOF
Top1	135	136	61	18	60	18	2.25	7.55556	0.702206	1.72e-05	0.000555071	***	MOF
CG2662	71	89	59	24	57	21	1.24561	4.2381	0.706091	3.05e-05	0.000868412	***	MOF
pdm3	174	34	88	51	87	50	2	0.68	-1.94118	3.4e-05	0.000963293	***	MOF
Tango4	78	48	59	8	59	7	1.32203	6.85714	0.807203	4.36e-05	0.00116595	**	MOF
phl	115	0	88	12	83	12	1.38554	0	#NAME?	4.9e-05	0.00127024	**	MOF
hbs	209	12	181	42	180	38	1.16111	0.315789	-2.67685	7.35e-05	0.00175817	**	MOF
timeout	175	58	111	87	110	83	1.59091	0.698795	-1.27665	8.47e-05	0.00198655	**	MOF
5-HT2B	132	37	37	36	37	34	3.56757	1.08824	-2.27831	9.47e-05	0.00217781	**	MOF
Mrtf	205	62	170	111	169	107	1.21302	0.579439	-1.09343	9.71e-05	0.00222295	**	MOF
Mid1	90	51	56	86	55	82	1.63636	0.621951	-1.63102	0.000114086	0.00254366	**	MOF
Vap-33A	26	55	12	2	11	1	2.36364	55	0.957025	0.000119382	0.00259547	**	MOF
Cpr73D	99	37	36	43	36	43	2.75	0.860465	-2.19595	0.000124081	0.00267334	**	MOF
Maf1	25	6	1	9	0	7	Inf	0.857143	#NAME?	0.000135972	0.00286499	**	MOF
CG15332	118	307	33	25	30	25	3.93333	12.28	0.679696	0.000142306	0.00295935	**	MOF
CG8260	105	236	32	22	31	22	3.3871	10.7273	0.684254	0.000151404	0.00309472	**	MOF
CG45263	158	82	60	73	58	70	2.72414	1.17143	-1.32548	0.000159344	0.00324316	**	MOF
Nlg4	166	27	176	79	171	70	0.97076	0.385714	-1.51679	0.000191237	0.00374872	**	MOF
dwg	98	113	69	30	66	29	1.48485	3.89655	0.618933	0.000196417	0.00381895	**	MOF
bbg	393	194	203	172	199	164	1.97487	1.18293	-0.669481	0.000198444	0.00384275	**	MOF
mus101	244	112	190	41	187	40	1.30481	2.8	0.533995	0.000223081	0.00423411	**	MOF
shtd	318	206	206	75	195	69	1.63077	2.98551	0.453771	0.000262825	0.00489141	**	MOF
pk	178	55	77	62	75	55	2.37333	1	-1.37333	0.00032573	0.0057917	**	MOF
CG3568	116	121	58	23	56	21	2.07143	5.7619	0.640496	0.000337032	0.00590485	**	MOF
CG15914	78	35	39	50	39	50	2	0.7	-1.85714	0.000350015	0.00610994	**	MOF
RhoGAP1A	235	87	21	25	20	24	11.75	3.625	-2.24138	0.000383174	0.00656889	**	MOF
Ranbp16	165	77	97	16	96	16	1.71875	4.8125	0.642857	0.000424858	0.00713016	**	MOF
CG8952	51	105	22	10	21	10	2.42857	10.5	0.768707	0.000444811	0.00736697	**	MOF
Camta	197	58	161	94	156	93	1.26282	0.623656	-1.02487	0.00044513	0.00736697	**	MOF
CG8931	53	52	49	14	48	13	1.10417	4	0.723958	0.000476674	0.00767654	**	MOF
Papss	94	3	29	10	28	9	3.35714	0.333333	-9.07143	0.000475847	0.00767654	**	MOF
CG5334	43	109	25	18	25	18	1.72	6.05556	0.715963	0.000490256	0.00779035	**	MOF
ari-1	36	23	31	3	31	2	1.16129	11.5	0.899018	0.000515731	0.00806125	**	MOF
Oaz	250	51	205	88	201	83	1.24378	0.614458	-1.02419	0.000541849	0.00830661	**	MOF
2mit	129	89	82	115	82	113	1.57317	0.787611	-0.997397	0.00056297	0.00852116	**	MOF
Usp7	202	103	108	23	102	21	1.98039	4.90476	0.596231	0.000592547	0.00888449	**	MOF
CG7024	106	64	70	14	67	13	1.58209	4.92308	0.678638	0.000665778	0.00973828	**	MOF
CG14190	134	314	51	55	49	53	2.73469	5.92453	0.538412	0.000685299	0.00987284	**	MOF
ph-d	211	75	55	45	45	39	4.68889	1.92308	-1.43822	0.000708997	0.0100623	*	MOF
CG42663	82	7	83	29	81	29	1.01235	0.241379	-3.194	0.000750528	0.0104354	*	MOF
beat-IIIa	132	185	25	9	24	9	5.5	20.5556	0.732432	0.000774317	0.0107039	*	MOF
CG45186	644	199	624	285	603	269	1.06799	0.739777	-0.443669	0.000776648	0.0107052	*	MOF
r-cup	99	89	62	23	61	21	1.62295	4.2381	0.617057	0.000783324	0.0107662	*	MOF
Trf4-2	82	72	38	8	36	8	2.27778	9	0.746914	0.000797516	0.0108606	*	MOF
CG1785	78	37	82	14	79	11	0.987342	3.36364	0.706466	0.000836358	0.0111459	*	MOF
ph-p	199	72	59	60	58	47	3.43103	1.53191	-1.2397	0.000848812	0.0112774	*	MOF
l(1)G0156	62	58	31	7	29	6	2.13793	9.66667	0.778835	0.000873264	0.0114748	*	MOF
Rbf	93	111	37	13	33	12	2.81818	9.25	0.695332	0.000884279	0.0115877	*	MOF
CG40006	124	76	5	16	5	16	24.8	4.75	-4.22105	0.000944519	0.0122098	*	MOF
RYa-R	72	73	73	30	73	30	0.986301	2.43333	0.594671	0.00104412	0.0130764	*	MOF
CG4789	56	61	27	6	25	6	2.24	10.1667	0.779672	0.00110415	0.0136817	*	MOF
CG12702	128	152	89	51	85	50	1.50588	3.04	0.504644	0.00113935	0.0139731	*	MOF
mal	133	57	69	64	66	61	2.01515	0.934426	-1.15657	0.0013641	0.0160307	*	MOF
CG14411	165	51	131	17	129	15	1.27907	3.4	0.623803	0.00136916	0.0160507	*	MOF
Dh44-R2	64	8	40	22	40	21	1.6	0.380952	-3.2	0.0014786	0.0170413	*	MOF
Nrg	213	29	189	8	185	7	1.15135	4.14286	0.722088	0.00151277	0.01731	*	MOF
RhoGAP19D	247	80	218	126	207	117	1.19324	0.683761	-0.745109	0.00156164	0.017784	*	MOF
bys	65	4	31	12	30	12	2.16667	0.333333	-5.5	0.00158652	0.0180245	*	MOF
CG6051	106	35	89	68	81	61	1.30864	0.57377	-1.28078	0.00164248	0.0183614	*	MOF
norpA	160	4	148	18	144	18	1.11111	0.222222	-4	0.00176962	0.0195025	*	MOF
beat-Vb	40	5	21	16	21	16	1.90476	0.3125	-5.09524	0.00182467	0.01979	*	MOF
CG12680	45	52	22	5	22	5	2.04545	10.4	0.803322	0.00186388	0.020124	*	MOF
CadN	384	46	257	60	254	59	1.51181	0.779661	-0.939062	0.00193422	0.0207896	*	MOF
CG32206	147	29	55	29	53	28	2.77358	1.03571	-1.67794	0.00195223	0.0208427	*	MOF
Cyp4d2	100	24	34	31	33	24	3.0303	1	-2.0303	0.00194352	0.0208427	*	MOF
Mipp2	70	36	31	46	30	42	2.33333	0.857143	-1.72222	0.00198627	0.0211118	*	MOF
ZAP3	335	403	211	170	200	161	1.675	2.50311	0.330831	0.00203223	0.021363	*	MOF
CG1561	119	139	41	97	38	91	3.13158	1.52747	-1.05017	0.00204717	0.0214728	*	MOF
CG34347	190	49	154	79	148	74	1.28378	0.662162	-0.938776	0.00220257	0.0226557	*	MOF
c11.1	253	87	202	133	197	115	1.28426	0.756522	-0.69759	0.00224455	0.0229886	*	MOF
CG42788	240	70	156	83	152	80	1.57895	0.875	-0.804511	0.00260146	0.0255114	*	MOF
CG10803	89	119	80	59	79	53	1.12658	2.24528	0.498245	0.00262817	0.0256019	*	MOF
Nup153	301	366	180	147	176	141	1.71023	2.59574	0.341142	0.0026525	0.0257341	*	MOF
sofe	96	173	43	32	40	32	2.4	5.40625	0.556069	0.00280954	0.0269839	*	MOF
rdo	84	14	47	26	47	25	1.78723	0.56	-2.19149	0.0028398	0.0271113	*	MOF
unc-119	39	27	38	6	37	6	1.05405	4.5	0.765766	0.00288001	0.0273859	*	MOF
mthl1	111	65	108	31	107	29	1.03738	2.24138	0.537168	0.00291089	0.0275699	*	MOF
qin	337	405	190	158	185	149	1.82162	2.71812	0.329823	0.00298373	0.0280929	*	MOF
spoon	58	50	72	23	68	23	0.852941	2.17391	0.607647	0.00303265	0.0283859	*	MOF
CG1532	57	20	25	28	25	27	2.28	0.740741	-2.078	0.0031155	0.0289911	*	MOF
CG42784	86	19	105	56	100	54	0.86	0.351852	-1.44421	0.0031036	0.0289911	*	MOF
CadN2	203	55	144	73	142	72	1.42958	0.763889	-0.871447	0.00343007	0.0313691	*	MOF
sd	34	18	31	2	29	2	1.17241	9	0.869732	0.00349678	0.0317049	*	MOF
caz	65	20	38	1	37	1	1.75676	20	0.912162	0.00361071	0.0325236	*	MOF
dlg1	93	4	97	19	96	19	0.96875	0.210526	-3.60156	0.00376188	0.0335066	*	MOF
CG4119	140	99	116	43	113	42	1.23894	2.35714	0.47439	0.00377479	0.0335098	*	MOF
mei-218	207	434	64	78	62	74	3.33871	5.86486	0.430727	0.00392337	0.0344321	*	MOF
CG8974	40	48	29	10	21	6	1.90476	8	0.761905	0.00395185	0.0344618	*	MOF
Abl	207	55	75	41	72	40	2.875	1.375	-1.09091	0.0041419	0.0354395	*	MOF
kz	202	87	97	76	93	72	2.17204	1.20833	-0.797553	0.00420179	0.0358878	*	MOF
Sec16	323	153	229	169	223	160	1.44843	0.95625	-0.514699	0.00430134	0.0364775	*	MOF
baz	211	25	186	47	182	46	1.15934	0.543478	-1.13319	0.00451709	0.0377055	*	MOF
CG15891	10	37	17	15	15	12	0.666667	3.08333	0.783784	0.00457093	0.0379562	*	MOF
CG9132	28	4	11	11	11	11	2.54545	0.363636	-6	0.00459529	0.0380264	*	MOF
nod	129	242	42	42	41	38	3.14634	6.36842	0.505946	0.00500789	0.0407359	*	MOF
Klp3A	247	210	107	48	98	47	2.52041	4.46809	0.435909	0.00509461	0.041231	*	MOF
MAPk-Ak2	51	40	28	5	27	5	1.88889	8	0.763889	0.00511195	0.0412318	*	MOF
rdgC	106	3	28	7	27	6	3.92593	0.5	-6.85185	0.00519031	0.0414297	*	MOF
RpII215	255	59	187	19	181	19	1.40884	3.10526	0.546306	0.00527068	0.0416689	*	MOF
CG44195	89	33	58	54	57	47	1.5614	0.702128	-1.22382	0.00529229	0.0417707	*	MOF
fu12	49	8	28	18	28	18	1.75	0.444444	-2.9375	0.0056604	0.0439508	*	MOF
CG43077	62	182	19	19	18	19	3.44444	9.57895	0.640415	0.0056892	0.0441029	*	MOF
Tomosyn	96	68	97	38	94	32	1.02128	2.125	0.519399	0.00597005	0.0456876	*	MOF
CG2887	82	187	18	14	16	12	5.125	15.5833	0.671123	0.00598536	0.0457316	*	MOF
Ubqn	80	29	50	4	48	4	1.66667	7.25	0.770115	0.00603114	0.0458616	*	MOF
CG13957	158	111	127	56	125	49	1.264	2.26531	0.442018	0.00616735	0.0464542	*	MOF
tth	63	8	39	17	37	17	1.7027	0.470588	-2.61824	0.00668676	0.0485323	*	MOF
CG5937	376	11	353	30	343	27	1.09621	0.407407	-1.6907	0.00699734	0.0503282	ns	MOF
SKIP	92	5	120	25	112	23	0.821429	0.217391	-2.77857	0.00718342	0.0514346	ns	MOF
CG14613	33	31	25	6	25	6	1.32	5.16667	0.744516	0.00731008	0.0519383	ns	MOF
CG4078	172	40	84	40	82	39	2.09756	1.02564	-1.04512	0.00731892	0.0519383	ns	MOF
CG1486	138	24	77	30	72	29	1.91667	0.827586	-1.31597	0.00739723	0.0524162	ns	MOF
rut	263	77	233	114	230	108	1.14348	0.712963	-0.60384	0.0074755	0.0528924	ns	MOF
RpL22	29	5	19	15	18	15	1.61111	0.333333	-3.83333	0.00784014	0.0546638	ns	MOF
Lar	279	7	149	14	148	13	1.88514	0.538462	-2.50097	0.00809874	0.0559773	ns	MOF
haf	135	15	164	43	161	42	0.838509	0.357143	-1.34783	0.00814834	0.0561578	ns	MOF
mim	180	111	76	81	73	78	2.46575	1.42308	-0.732692	0.00830282	0.0566511	ns	MOF
Oseg5	130	55	38	35	38	35	3.42105	1.57143	-1.17703	0.00873631	0.0588532	ns	MOF
CG15642	33	15	17	24	15	23	2.2	0.652174	-2.37333	0.00885798	0.0595889	ns	MOF
CG4587	160	22	99	32	99	31	1.61616	0.709677	-1.27732	0.00894164	0.0600487	ns	MOF
CG32820	72	17	0	3	0	3	Inf	5.66667	#NAME?	0.00907788	0.0606418	ns	MOF
spri	247	119	219	157	209	152	1.18182	0.782895	-0.509549	0.00905514	0.0606418	ns	MOF
CS-2	200	77	25	24	24	22	8.33333	3.5	-1.38095	0.00916513	0.0611392	ns	MOF
pros	143	31	130	56	129	55	1.10853	0.563636	-0.966742	0.00919385	0.0612454	ns	MOF
rdgA	238	21	186	36	179	34	1.32961	0.617647	-1.1527	0.00937209	0.062173	ns	MOF
cindr	119	46	92	70	89	65	1.33708	0.707692	-0.88935	0.00953131	0.0629052	ns	MOF
pod1	157	11	152	31	147	27	1.06803	0.407407	-1.62152	0.00956533	0.0629312	ns	MOF
CG34434	114	367	28	45	28	45	4.07143	8.15556	0.500779	0.00961338	0.0631605	ns	MOF
CG11137	29	9	2	7	2	6	14.5	1.5	-8.66667	0.00970842	0.0636973	ns	MOF
CG42335	157	116	87	108	82	100	1.91463	1.16	-0.650547	0.00981099	0.064019	ns	MOF
CG15772	29	8	14	19	13	15	2.23077	0.533333	-3.18269	0.00983837	0.0641102	ns	MOF
mwh	162	31	114	49	103	40	1.57282	0.775	-1.02944	0.0101056	0.0654368	ns	MOF
Socs16D	132	33	104	52	101	50	1.30693	0.66	-0.980198	0.0103243	0.0660962	ns	MOF
CG9777	87	245	31	43	31	43	2.80645	5.69767	0.507439	0.0104268	0.0662305	ns	MOF
CG16952	149	8	106	21	106	18	1.40566	0.444444	-2.16274	0.0115583	0.0717969	ns	MOF
CG7556	81	17	64	34	60	31	1.35	0.548387	-1.46176	0.0117358	0.0725222	ns	MOF
CG4318	40	170	8	9	8	9	5	18.8889	0.735294	0.011953	0.0735796	ns	MOF
CG5347	62	78	20	8	20	8	3.1	9.75	0.682051	0.0121967	0.0746951	ns	MOF
pn	72	19	27	19	24	18	3	1.05556	-1.84211	0.0122376	0.0748497	ns	MOF
fs(1)Ya	119	68	91	36	81	23	1.46914	2.95652	0.503086	0.0124427	0.0757168	ns	MOF
CG7332	64	51	46	14	43	14	1.48837	3.64286	0.591427	0.0126502	0.076687	ns	MOF
CG15201	15	11	16	1	16	1	0.9375	11	0.914773	0.0137468	0.0813016	ns	MOF
CG34408	263	46	254	23	245	22	1.07347	2.09091	0.486602	0.0140761	0.0824065	ns	MOF
CG3815	51	20	138	22	129	20	0.395349	1	0.604651	0.0141345	0.082546	ns	MOF
CG15743	59	5	52	16	48	15	1.22917	0.333333	-2.6875	0.0155031	0.0882174	ns	MOF
Nmd3	70	14	28	17	28	16	2.5	0.875	-1.85714	0.0161472	0.0906477	ns	MOF
Jon65Aiv	42	54	31	14	28	14	1.5	3.85714	0.611111	0.0162925	0.0912493	ns	MOF
CG15399	31	62	25	21	25	20	1.24	3.1	0.6	0.0163165	0.091261	ns	MOF
HIP	70	79	28	15	25	11	2.8	7.18182	0.610127	0.0166185	0.0922113	ns	MOF
car	97	20	72	35	72	32	1.34722	0.625	-1.15556	0.0179981	0.0980466	ns	MOF
Hsp60	64	11	73	2	67	2	0.955224	5.5	0.826323	0.0182308	0.0987519	ns	MOF
inc	25	24	12	1	11	1	2.27273	24	0.905303	0.0189911	0.102061	ns	MOF
CG8105	76	53	69	24	66	22	1.15152	2.40909	0.522013	0.0197132	0.105115	ns	MOF
Ca-alpha1T	343	124	341	174	323	164	1.06192	0.756098	-0.404474	0.0198382	0.105429	ns	MOF
CG7369	110	33	14	12	12	11	9.16667	3	-2.05556	0.0203045	0.107311	ns	MOF
CG44422	46	7	52	25	52	24	0.884615	0.291667	-2.03297	0.0208475	0.109335	ns	MOF
mnb	57	25	89	18	85	16	0.670588	1.5625	0.570824	0.0210266	0.109793	ns	MOF
CG17514	427	245	19	25	19	23	22.4737	10.6522	-1.10977	0.0212304	0.110495	ns	MOF
Parp	143	151	2	11	2	11	71.5	13.7273	-4.20861	0.0222597	0.113696	ns	MOF
waw	132	45	47	35	43	29	3.06977	1.55172	-0.978295	0.0225624	0.114927	ns	MOF
bif	87	38	84	69	79	63	1.10127	0.603175	-0.825783	0.022805	0.115425	ns	MOF
CG1824	110	34	83	49	79	46	1.39241	0.73913	-0.883842	0.0228617	0.115529	ns	MOF
path	66	52	45	18	45	16	1.46667	3.25	0.548718	0.023128	0.116199	ns	MOF
CG3160	157	63	129	84	127	81	1.23622	0.777778	-0.589426	0.024888	0.122721	ns	MOF
CG12773	95	27	34	20	31	20	3.06452	1.35	-1.27001	0.0253698	0.124617	ns	MOF
CG43666	64	48	31	9	27	7	2.37037	6.85714	0.654321	0.0254723	0.124702	ns	MOF
Dlic	40	11	59	4	57	4	0.701754	2.75	0.744817	0.0261908	0.127567	ns	MOF
CG14778	19	3	7	8	7	7	2.71429	0.428571	-5.33333	0.0262432	0.127692	ns	MOF
His4:CG31611	14	0	4	5	4	3	3.5	0	#NAME?	0.0263158	0.127856	ns	MOF
Tequila	513	368	361	336	351	317	1.46154	1.16088	-0.258988	0.0264529	0.128321	ns	MOF
Klp10A	121	41	89	19	85	13	1.42353	3.15385	0.548637	0.0266067	0.128936	ns	MOF
CG11417	134	62	40	34	35	31	3.82857	2	-0.914286	0.0266445	0.128989	ns	MOF
ome	156	51	72	42	70	41	2.22857	1.2439	-0.791597	0.0271739	0.130381	ns	MOF
IntS4	173	70	139	33	138	33	1.25362	2.12121	0.409006	0.0287482	0.135873	ns	MOF
CG44623	17	69	13	18	13	18	1.30769	3.83333	0.658863	0.0290065	0.136957	ns	MOF
Shawl	96	28	93	49	90	49	1.06667	0.571429	-0.866667	0.0297359	0.139575	ns	MOF
rl	47	1	4	2	4	2	11.75	0.5	-22.5	0.0298339	0.139898	ns	MOF
Cbp80	133	10	103	1	98	1	1.35714	10	0.864286	0.0299332	0.140226	ns	MOF
CG7900	120	53	18	18	17	18	7.05882	2.94444	-1.39734	0.0302269	0.141076	ns	MOF
Ag5r2	34	15	13	18	12	16	2.83333	0.9375	-2.02222	0.0303302	0.141255	ns	MOF
CG15449	13	0	8	5	7	4	1.85714	0	#NAME?	0.0310559	0.143465	ns	MOF
CG15459	40	35	35	14	32	11	1.25	3.18182	0.607143	0.0309557	0.143465	ns	MOF
Indy	75	35	40	8	40	7	1.875	5	0.625	0.0311161	0.143465	ns	MOF
HIP-R	69	79	30	15	22	10	3.13636	7.9	0.602992	0.0312765	0.143634	ns	MOF
lic	29	8	34	1	31	1	0.935484	8	0.883065	0.0313574	0.143799	ns	MOF
Liprin-gamma	129	31	127	54	124	53	1.04032	0.584906	-0.778616	0.031782	0.145157	ns	MOF
ttm50	69	55	54	21	51	20	1.35294	2.75	0.508021	0.0320774	0.14626	ns	MOF
Upf2	200	116	146	55	138	52	1.44928	2.23077	0.350325	0.0323315	0.146603	ns	MOF
l(2)41Ab	144	71	9	13	9	12	16	5.91667	-1.70423	0.032728	0.147975	ns	MOF
rdgB	172	6	190	18	180	18	0.955556	0.333333	-1.86667	0.0329208	0.148688	ns	MOF
Ir93a	155	61	81	53	79	52	1.96203	1.17308	-0.672546	0.0333181	0.150217	ns	MOF
CG32533	173	146	147	98	139	80	1.2446	1.825	0.318025	0.0334394	0.150547	ns	MOF
CG12096	98	97	16	34	15	32	6.53333	3.03125	-1.15533	0.0335263	0.150569	ns	MOF
Syn	59	1	34	5	34	5	1.73529	0.2	-7.67647	0.0337412	0.151109	ns	MOF
Ndc80	120	100	92	47	88	45	1.36364	2.22222	0.386364	0.0342874	0.152839	ns	MOF
dnt	88	17	25	14	25	13	3.52	1.30769	-1.69176	0.0343867	0.153139	ns	MOF
CG12723	146	57	72	47	70	46	2.08571	1.23913	-0.683208	0.0353134	0.155978	ns	MOF
Mer	82	7	63	15	59	15	1.38983	0.466667	-1.97821	0.0363842	0.159803	ns	MOF
Muc68Ca	649	817	115	196	107	179	6.06542	4.56425	-0.328899	0.036647	0.160637	ns	MOF
mof	123	78	89	34	85	31	1.44706	2.51613	0.424887	0.0366748	0.160637	ns	MOF
PVRAP	76	21	62	34	61	34	1.2459	0.617647	-1.01717	0.0378911	0.164907	ns	MOF
CG12512	95	67	97	41	96	40	0.989583	1.675	0.409204	0.0392418	0.169739	ns	MOF
CG44098	125	71	12	17	12	16	10.4167	4.4375	-1.34742	0.0393898	0.170147	ns	MOF
CG10631	576	358	257	213	248	197	2.32258	1.81726	-0.278068	0.0397772	0.171003	ns	MOF
dsx-c73A	117	41	83	54	82	49	1.42683	0.836735	-0.705235	0.0415027	0.175826	ns	MOF
nompB	137	126	8	23	8	18	17.125	7	-1.44643	0.0416213	0.176016	ns	MOF
Proc-R	83	29	68	45	64	42	1.29688	0.690476	-0.878233	0.0425812	0.178341	ns	MOF
nAChRalpha4	77	53	7	0	7	0	11	Inf	1	0.0429897	0.179895	ns	MOF
nompC	195	6	264	20	254	20	0.767717	0.3	-1.55906	0.0430836	0.18013	ns	MOF
His3:CG33812	22	0	0	1	0	1	Inf	0	#NAME?	0.0434783	0.180675	ns	MOF
His3:CG33866	22	0	0	1	0	1	Inf	0	#NAME?	0.0434783	0.180675	ns	MOF
Vav	91	13	96	5	91	4	1	3.25	0.692308	0.0434373	0.180675	ns	MOF
Ptp10D	311	14	271	25	263	24	1.18251	0.583333	-1.02716	0.0440533	0.182764	ns	MOF
CG5010	12	1	9	10	9	7	1.33333	0.142857	-8.33333	0.0443445	0.183319	ns	MOF
CG11771	123	24	66	29	63	24	1.95238	1	-0.952381	0.0452357	0.18544	ns	MOF
CG34376	83	29	70	44	68	44	1.22059	0.659091	-0.851927	0.0455894	0.186371	ns	MOF
CG32500	41	31	1	6	1	6	41	5.16667	-6.93548	0.0465423	0.188974	ns	MOF
osp	189	61	174	85	172	83	1.09884	0.73494	-0.495139	0.0486778	0.194997	ns	MOF
g	121	44	113	72	112	65	1.08036	0.676923	-0.595982	0.0491543	0.196412	ns	MOF
deltaCOP	78	18	19	11	19	11	4.10526	1.63636	-1.50877	0.0499582	0.198794	ns	MOF
AnxB10	32	6	18	21	18	11	1.77778	0.545455	-2.25926	0.0502969	0.199305	ns	MOF
fz	97	3	59	7	58	7	1.67241	0.428571	-2.9023	0.0507034	0.200425	ns	MOF
CG2709	50	45	26	9	20	7	2.5	6.42857	0.611111	0.0509033	0.200878	ns	MOF
chrb	28	6	20	14	17	12	1.64706	0.5	-2.29412	0.0516035	0.202477	ns	MOF
CG32544	25	4	26	18	25	14	1	0.285714	-2.5	0.0535887	0.208556	ns	MOF
FucT6	85	23	51	24	43	23	1.97674	1	-0.976744	0.0537028	0.20866	ns	MOF
CG14814	161	125	51	65	48	58	3.35417	2.15517	-0.556333	0.0538811	0.208844	ns	MOF
CG12362	79	25	65	9	65	9	1.21538	2.77778	0.562462	0.054152	0.209554	ns	MOF
sbr	100	67	55	19	53	19	1.88679	3.52632	0.464939	0.0557715	0.214778	ns	MOF
CG7458	96	41	5	7	5	7	19.2	5.85714	-2.27805	0.0559783	0.215229	ns	MOF
Bmcp	48	8	32	14	32	14	1.5	0.571429	-1.625	0.0565411	0.216546	ns	MOF
UBL3	36	23	9	15	9	15	4	1.53333	-1.6087	0.0574913	0.219283	ns	MOF
RpL36	11	5	1	3	0	3	Inf	1.66667	#NAME?	0.0577915	0.220077	ns	MOF
CG13369	71	34	15	16	15	16	4.73333	2.125	-1.22745	0.0589055	0.222723	ns	MOF
nonA	98	33	86	52	81	47	1.20988	0.702128	-0.723158	0.0593706	0.223951	ns	MOF
dpr	30	12	29	27	28	26	1.07143	0.461538	-1.32143	0.0607584	0.22757	ns	MOF
CG9104	57	10	47	21	47	19	1.21277	0.526316	-1.30426	0.0610478	0.22794	ns	MOF
Larp7	120	47	64	44	63	41	1.90476	1.14634	-0.661601	0.0622072	0.231741	ns	MOF
Sap30	23	5	21	0	21	0	1.09524	Inf	1	0.0622109	0.231741	ns	MOF
Pdp	65	39	53	15	50	15	1.3	2.6	0.5	0.0623382	0.232034	ns	MOF
CG17754	62	1	62	10	59	7	1.05085	0.142857	-6.35593	0.0624552	0.232203	ns	MOF
Tango5	58	55	46	28	45	23	1.28889	2.3913	0.46101	0.0630237	0.233676	ns	MOF
hang	215	125	151	61	147	60	1.46259	2.08333	0.297959	0.0632946	0.234318	ns	MOF
bab2	187	80	142	41	141	39	1.32624	2.05128	0.353457	0.0633829	0.234463	ns	MOF
CG14232	63	22	49	30	45	30	1.4	0.733333	-0.909091	0.0644567	0.236969	ns	MOF
Lamp1	52	53	1	12	1	7	52	7.57143	-5.86792	0.0648061	0.237523	ns	MOF
Lig4	150	84	100	83	95	78	1.57895	1.07692	-0.466165	0.0658164	0.239701	ns	MOF
CG15473	149	141	62	86	60	83	2.48333	1.6988	-0.46182	0.0668048	0.241434	ns	MOF
CG15767	68	61	48	25	45	22	1.51111	2.77273	0.455009	0.0672291	0.241591	ns	MOF
CG40470	152	234	4	18	4	17	38	13.7647	-1.76068	0.0681977	0.243789	ns	MOF
Hr78	86	28	8	8	8	8	10.75	3.5	-2.07143	0.0689723	0.245457	ns	MOF
Upf1	200	82	109	27	103	26	1.94175	3.15385	0.384324	0.069749	0.247485	ns	MOF
CG9578	41	33	17	6	15	4	2.73333	8.25	0.668687	0.0710682	0.250493	ns	MOF
Mgstl	17	12	23	5	21	4	0.809524	3	0.730159	0.0716573	0.251827	ns	MOF
Stlk	52	64	2	11	2	11	26	5.81818	-3.46875	0.0718615	0.251989	ns	MOF
RhoGAPp190	176	26	147	38	147	37	1.19728	0.702703	-0.70382	0.0724812	0.253605	ns	MOF
CG34422	414	172	332	111	316	101	1.31013	1.70297	0.230681	0.0725812	0.253769	ns	MOF
RhoGAP16F	64	14	42	22	42	20	1.52381	0.7	-1.17687	0.0732984	0.255121	ns	MOF
CG42797	269	47	201	55	195	51	1.37949	0.921569	-0.49689	0.0737822	0.255434	ns	MOF
raptor	249	143	163	66	153	63	1.62745	2.26984	0.283011	0.0736796	0.255434	ns	MOF
CG8184	767	271	458	134	427	120	1.79625	2.25833	0.204611	0.0754407	0.259126	ns	MOF
mbt	75	8	64	15	61	15	1.22951	0.533333	-1.30533	0.0764574	0.260808	ns	MOF
Muc96D	301	115	32	24	32	21	9.40625	5.47619	-0.717663	0.0779488	0.264053	ns	MOF
CG43163	453	96	307	89	300	86	1.51	1.11628	-0.352708	0.078018	0.264091	ns	MOF
CG3632	171	62	117	60	113	60	1.51327	1.03333	-0.464459	0.0813756	0.271065	ns	MOF
sqh	8	3	24	1	23	1	0.347826	3	0.884058	0.0819328	0.272538	ns	MOF
nrm	296	316	27	47	27	45	10.963	7.02222	-0.561181	0.0824304	0.273052	ns	MOF
rictor	255	134	221	93	216	84	1.18056	1.59524	0.25995	0.0826784	0.2733	ns	MOF
wisp	217	124	136	106	132	103	1.64394	1.20388	-0.36553	0.0826815	0.2733	ns	MOF
fliI	180	19	146	28	145	27	1.24138	0.703704	-0.764065	0.0830691	0.274013	ns	MOF
His3:CG31613	22	0	2	2	1	1	22	0	#NAME?	0.0833333	0.274506	ns	MOF
Mnt	75	90	49	38	48	36	1.5625	2.5	0.375	0.0837824	0.274992	ns	MOF
Trf2	110	89	44	22	44	21	2.5	4.2381	0.410112	0.0838258	0.274992	ns	MOF
CG43759	93	21	83	35	81	33	1.14815	0.636364	-0.804233	0.0860563	0.280491	ns	MOF
CG7280	87	44	61	51	61	49	1.42623	0.897959	-0.588301	0.086147	0.280491	ns	MOF
CG3626	173	16	135	22	131	22	1.32061	0.727273	-0.81584	0.0871386	0.282398	ns	MOF
rudhira	302	130	254	145	250	140	1.208	0.928571	-0.300923	0.0871459	0.282398	ns	MOF
Neto	86	29	80	47	77	43	1.11688	0.674419	-0.656068	0.0899721	0.289984	ns	MOF
CG30389	89	38	81	56	78	53	1.14103	0.716981	-0.59143	0.0904526	0.290862	ns	MOF
Tl	218	155	101	50	99	49	2.20202	3.16327	0.303877	0.0904877	0.290862	ns	MOF
alpha-Man-I	99	16	91	28	90	27	1.1	0.592593	-0.85625	0.0909597	0.291595	ns	MOF
CG15602	53	28	34	34	33	32	1.60606	0.875	-0.835498	0.0910229	0.291603	ns	MOF
CG7365	60	29	16	16	16	16	3.75	1.8125	-1.06897	0.0915303	0.293032	ns	MOF
CG10887	129	342	43	78	43	78	3	4.38462	0.315789	0.0919686	0.293783	ns	MOF
CG14082	43	10	29	13	24	13	1.79167	0.769231	-1.32917	0.0920598	0.293783	ns	MOF
CG4332	110	33	32	18	32	18	3.4375	1.83333	-0.875	0.0933945	0.295929	ns	MOF
tko	16	27	19	12	17	12	0.941176	2.25	0.581699	0.0938555	0.296115	ns	MOF
CG8924	67	22	51	32	50	30	1.34	0.733333	-0.827273	0.0948615	0.298259	ns	MOF
CG41520	112	127	3	12	3	11	37.3333	11.5455	-2.2336	0.0954227	0.299172	ns	MOF
CG9215	76	96	38	28	34	25	2.23529	3.84	0.417892	0.09627	0.300354	ns	MOF
U2af50	77	4	41	7	39	7	1.97436	0.571429	-2.45513	0.0961002	0.300354	ns	MOF
Pvf1	43	16	39	6	39	6	1.10256	2.66667	0.586538	0.0972842	0.302542	ns	MOF
stnA	121	84	11	16	11	16	11	5.25	-1.09524	0.0972065	0.302542	ns	MOF
SMC3	178	23	158	11	157	10	1.13376	2.3	0.507062	0.0978928	0.303751	ns	MOF
CG2121	73	27	45	29	43	28	1.69767	0.964286	-0.760551	0.0982299	0.303845	ns	MOF
CG8010	43	41	44	23	43	23	1	1.78261	0.439024	0.0981176	0.303845	ns	MOF
mip130	169	150	53	30	49	28	3.44898	5.35714	0.35619	0.0983383	0.303845	ns	MOF
CG6903	119	26	35	16	33	14	3.60606	1.85714	-0.941725	0.0987352	0.304481	ns	MOF
CG14795	22	62	6	3	4	3	5.5	20.6667	0.733871	0.0995135	0.30538	ns	MOF
CG3527	55	3	38	7	38	7	1.44737	0.428571	-2.37719	0.0992956	0.30538	ns	MOF
Dhpr	35	13	33	4	32	4	1.09375	3.25	0.663462	0.100281	0.306726	ns	MOF
b6	75	22	44	23	40	22	1.875	1	-0.875	0.101759	0.309664	ns	MOF
Sirt4	40	9	32	17	30	16	1.33333	0.5625	-1.37037	0.102083	0.310007	ns	MOF
CG12446	138	135	50	34	50	32	2.76	4.21875	0.345778	0.102644	0.311316	ns	MOF
CG32809	131	39	68	34	60	29	2.18333	1.34483	-0.623504	0.103358	0.313087	ns	MOF
CG1847	53	4	31	8	30	7	1.76667	0.571429	-2.09167	0.104255	0.314409	ns	MOF
CG32669	101	28	58	32	55	26	1.83636	1.07692	-0.705195	0.106134	0.318627	ns	MOF
dor	169	37	88	36	79	28	2.13924	1.32143	-0.618885	0.106154	0.318627	ns	MOF
snz	169	21	118	29	114	24	1.48246	0.875	-0.694236	0.106547	0.319507	ns	MOF
DIP1	46	69	14	10	13	9	3.53846	7.66667	0.538462	0.10669	0.319537	ns	MOF
stet	67	11	59	21	58	20	1.15517	0.55	-1.10031	0.107501	0.321159	ns	MOF
Ac13E	232	80	211	102	205	95	1.13171	0.842105	-0.343902	0.107589	0.321222	ns	MOF
CG4095	94	17	68	5	66	5	1.42424	3.4	0.581105	0.107795	0.321637	ns	MOF
CG1444	53	8	28	11	27	10	1.96296	0.8	-1.4537	0.108429	0.322322	ns	MOF
px	276	83	224	94	217	88	1.27189	0.943182	-0.348509	0.108834	0.323123	ns	MOF
Mur2B	257	403	79	168	73	149	3.52055	2.7047	-0.301642	0.109619	0.325052	ns	MOF
Tcp-1zeta	53	8	76	5	69	3	0.768116	2.66667	0.711957	0.110879	0.327856	ns	MOF
Zw10	135	69	105	36	96	32	1.40625	2.15625	0.347826	0.110908	0.327856	ns	MOF
Glg1	172	98	19	20	19	19	9.05263	5.15789	-0.755102	0.111048	0.328069	ns	MOF
CenG1A	124	12	145	31	138	25	0.898551	0.48	-0.871981	0.112223	0.330519	ns	MOF
CG17982	61	92	23	20	23	19	2.65217	4.84211	0.452268	0.112856	0.330753	ns	MOF
Rbm13	40	31	47	20	47	20	0.851064	1.55	0.450927	0.113185	0.330886	ns	MOF
CG5004	182	43	137	46	130	46	1.4	0.934783	-0.497674	0.115189	0.334516	ns	MOF
CG6340	16	22	10	4	10	4	1.6	5.5	0.709091	0.116359	0.337504	ns	MOF
LIMK1	224	94	154	86	148	84	1.51351	1.11905	-0.352501	0.116631	0.337578	ns	MOF
CG2701	137	126	74	54	71	45	1.92958	2.8	0.310865	0.116949	0.337783	ns	MOF
CG2685	102	65	64	25	59	23	1.72881	2.82609	0.388266	0.12044	0.344743	ns	MOF
InR	326	174	258	112	251	106	1.2988	1.64151	0.208774	0.121305	0.345977	ns	MOF
lilli	232	63	215	87	210	78	1.10476	0.807692	-0.3678	0.121695	0.346133	ns	MOF
Mcm6	138	21	120	10	115	9	1.2	2.33333	0.485714	0.122084	0.346545	ns	MOF
Rbcn-3B	271	9	80	6	78	6	3.47436	1.5	-1.31624	0.122611	0.347835	ns	MOF
CG14408	92	28	66	33	62	31	1.48387	0.903226	-0.642857	0.123432	0.349335	ns	MOF
CG1092	73	39	5	8	5	7	14.6	5.57143	-1.62051	0.125626	0.353004	ns	MOF
CG14446	209	20	185	30	178	28	1.17416	0.714286	-0.64382	0.125631	0.353004	ns	MOF
CG42747	31	5	39	17	37	16	0.837838	0.3125	-1.68108	0.125688	0.353004	ns	MOF
ssx	52	17	18	10	14	10	3.71429	1.7	-1.18487	0.125402	0.353004	ns	MOF
tok	216	43	233	73	216	61	1	0.704918	-0.418605	0.126305	0.353905	ns	MOF
CG6227	186	55	53	27	51	24	3.64706	2.29167	-0.591444	0.126878	0.354542	ns	MOF
Atg8a	5	4	11	2	10	1	0.5	4	0.875	0.127322	0.355091	ns	MOF
rad	239	19	228	31	223	29	1.07175	0.655172	-0.635827	0.129492	0.359611	ns	MOF
side	67	14	97	37	91	33	0.736264	0.424242	-0.735479	0.129837	0.359611	ns	MOF
CG3071	109	91	31	18	29	14	3.75862	6.5	0.421751	0.130115	0.359679	ns	MOF
CG42514	75	50	55	24	55	22	1.36364	2.27273	0.4	0.13017	0.359679	ns	MOF
plum	155	49	160	72	156	70	0.99359	0.7	-0.419414	0.130605	0.360672	ns	MOF
rho-4	71	3	42	7	36	5	1.97222	0.6	-2.28704	0.131118	0.36098	ns	MOF
TyrR	70	26	68	45	65	39	1.07692	0.666667	-0.615385	0.132099	0.361726	ns	MOF
mei-P26	168	53	146	31	143	30	1.17483	1.76667	0.335005	0.134988	0.366014	ns	MOF
Sgs8	22	54	5	4	5	4	4.4	13.5	0.674074	0.135125	0.366177	ns	MOF
Haspin	97	120	2	6	1	6	97	20	-3.85	0.139714	0.374371	ns	MOF
fz4	147	50	96	48	92	46	1.59783	1.08696	-0.47	0.140513	0.37546	ns	MOF
sbb	247	64	216	75	203	71	1.21675	0.901408	-0.349831	0.140452	0.37546	ns	MOF
SMSr	84	35	39	27	38	26	2.21053	1.34615	-0.642105	0.140683	0.375704	ns	MOF
CG43448	24	40	13	11	13	10	1.84615	4	0.538462	0.142694	0.379592	ns	MOF
Pc	42	14	10	9	10	8	4.2	1.75	-1.4	0.143169	0.38022	ns	MOF
CG45782	98	78	2	6	2	6	49	13	-2.76923	0.144642	0.382858	ns	MOF
PH4alphaEFB	95	19	80	9	78	8	1.21795	2.375	0.487179	0.148176	0.389839	ns	MOF
CG15771	41	17	32	7	32	6	1.28125	2.83333	0.547794	0.149452	0.392332	ns	MOF
l(1)1Bi	236	144	50	48	48	42	4.91667	3.42857	-0.434028	0.150118	0.393648	ns	MOF
CG3638	83	18	38	16	38	15	2.18421	1.2	-0.820175	0.150683	0.39448	ns	MOF
CG34435	52	97	28	31	27	31	1.92593	3.12903	0.384498	0.151542	0.396079	ns	MOF
Ipod	65	52	37	47	37	46	1.75676	1.13043	-0.554054	0.151464	0.396079	ns	MOF
Seipin	59	19	38	6	35	5	1.68571	3.8	0.556391	0.153197	0.398489	ns	MOF
CG11802	48	14	40	21	36	20	1.33333	0.7	-0.904762	0.154301	0.40023	ns	MOF
IntS2	137	56	104	28	102	28	1.34314	2	0.328431	0.155174	0.401003	ns	MOF
for	131	72	134	55	131	52	1	1.38462	0.277778	0.156236	0.402412	ns	MOF
CG12592	121	142	31	57	29	51	4.17241	2.78431	-0.498543	0.156609	0.403154	ns	MOF
dalao	117	30	68	28	64	26	1.82812	1.15385	-0.584375	0.156997	0.403936	ns	MOF
CG2528	270	308	25	18	25	18	10.8	17.1111	0.368831	0.157267	0.404004	ns	MOF
kuz	119	23	139	42	134	40	0.88806	0.575	-0.544452	0.157277	0.404004	ns	MOF
CG33267	17	14	10	3	10	2	1.7	7	0.757143	0.158042	0.405099	ns	MOF
CG2157	44	8	39	17	39	15	1.12821	0.533333	-1.11538	0.158672	0.405844	ns	MOF
RhoGAP15B	226	63	193	74	182	68	1.24176	0.926471	-0.34031	0.159047	0.406585	ns	MOF
sol	205	54	129	49	122	45	1.68033	1.2	-0.400273	0.159302	0.406738	ns	MOF
Syx4	31	11	25	17	22	16	1.40909	0.6875	-1.04959	0.159699	0.407352	ns	MOF
Fbxl4	102	65	53	50	52	48	1.96154	1.35417	-0.448521	0.160442	0.408622	ns	MOF
CG10959	59	43	53	26	53	24	1.11321	1.79167	0.378675	0.160829	0.409391	ns	MOF
CG14817	22	7	7	8	7	7	3.14286	1	-2.14286	0.16326	0.414696	ns	MOF
jim	144	28	18	7	18	7	8	4	-1	0.164763	0.416522	ns	MOF
Ranbp21	171	55	139	31	126	28	1.35714	1.96429	0.309091	0.165933	0.418375	ns	MOF
jumu	128	32	25	11	22	10	5.81818	3.2	-0.818182	0.166038	0.418419	ns	MOF
Marf	132	11	99	3	95	3	1.38947	3.66667	0.621053	0.1663	0.41873	ns	MOF
fd3F	96	53	80	29	74	27	1.2973	1.96296	0.339113	0.167488	0.42008	ns	MOF
CG42402	127	121	4	10	4	10	31.75	12.1	-1.62397	0.167727	0.420241	ns	MOF
fs(1)h	197	75	128	34	126	34	1.56349	2.20588	0.291217	0.168761	0.42184	ns	MOF
sws	227	99	127	44	125	40	1.816	2.475	0.266263	0.168807	0.42184	ns	MOF
CG14636	89	88	3	8	2	7	44.5	12.5714	-2.53977	0.16989	0.42322	ns	MOF
Pka-R1	44	0	8	1	8	1	5.5	0	#NAME?	0.169811	0.42322	ns	MOF
CG34015	26	34	4	1	4	1	6.5	34	0.808824	0.172679	0.427348	ns	MOF
CG7288	71	16	66	7	65	7	1.09231	2.28571	0.522115	0.17368	0.429309	ns	MOF
Sema-1a	75	4	88	11	83	11	0.903614	0.363636	-1.48494	0.175245	0.431614	ns	MOF
CG9784	64	48	56	27	54	26	1.18519	1.84615	0.358025	0.176289	0.433071	ns	MOF
CG17600	116	38	58	29	57	28	2.03509	1.35714	-0.499538	0.177394	0.434842	ns	MOF
CG14220	43	20	36	9	35	8	1.22857	2.5	0.508571	0.178763	0.437129	ns	MOF
Hsp70Ba	114	51	6	9	5	6	22.8	8.5	-1.68235	0.179052	0.437612	ns	MOF
CG1806	70	39	48	41	44	38	1.59091	1.02632	-0.550117	0.179774	0.438928	ns	MOF
CG14210	20	3	20	9	18	8	1.11111	0.375	-1.96296	0.180488	0.439998	ns	MOF
CG12075	181	54	139	58	137	56	1.32117	0.964286	-0.3701	0.182206	0.441961	ns	MOF
Prosap	208	52	220	77	213	71	0.976526	0.732394	-0.333333	0.182586	0.442181	ns	MOF
wuho	78	31	51	31	40	25	1.95	1.24	-0.572581	0.183268	0.443608	ns	MOF
Pka-C3	42	11	33	17	33	17	1.27273	0.647059	-0.966942	0.18356	0.443865	ns	MOF
CG43175	18	53	9	14	9	13	2	4.07692	0.509434	0.184601	0.445708	ns	MOF
CG14818	13	7	2	6	2	5	6.5	1.4	-3.64286	0.185024	0.446054	ns	MOF
Or82a	77	42	8	9	8	9	9.625	4.66667	-1.0625	0.185873	0.447199	ns	MOF
TM9SF4	99	10	75	15	72	14	1.375	0.714286	-0.925	0.187107	0.449038	ns	MOF
MESR3	36	4	26	7	24	7	1.5	0.571429	-1.625	0.191982	0.456614	ns	MOF
CG12219	86	34	65	38	63	37	1.36508	0.918919	-0.485528	0.193614	0.458363	ns	MOF
CG3621	13	4	4	5	4	5	3.25	0.8	-3.0625	0.193676	0.458363	ns	MOF
Trim9	79	2	102	10	101	8	0.782178	0.25	-2.12871	0.19343	0.458363	ns	MOF
sca	105	33	112	56	110	50	0.954545	0.66	-0.446281	0.194955	0.459735	ns	MOF
CG1640	80	26	69	13	64	12	1.25	2.16667	0.423077	0.195809	0.460902	ns	MOF
pen	118	59	63	47	60	43	1.96667	1.37209	-0.433333	0.197721	0.463806	ns	MOF
RhoU	82	22	71	30	70	29	1.17143	0.758621	-0.544156	0.198243	0.464348	ns	MOF
CG12519	23	12	13	16	13	14	1.76923	0.857143	-1.0641	0.200043	0.466962	ns	MOF
CG40178	138	142	7	12	5	11	27.6	12.9091	-1.13803	0.201816	0.469592	ns	MOF
CG6847	175	37	144	46	139	41	1.25899	0.902439	-0.3951	0.205474	0.475234	ns	MOF
CG18661	39	12	36	20	35	19	1.11429	0.631579	-0.764286	0.206856	0.477275	ns	MOF
CG9782	18	8	29	5	28	5	0.642857	1.6	0.598214	0.208873	0.480445	ns	MOF
CHKov1	78	47	35	30	33	30	2.36364	1.56667	-0.508704	0.210506	0.481658	ns	MOF
Sdic1	49	39	27	41	21	27	2.33333	1.44444	-0.615385	0.211199	0.481719	ns	MOF
2021-09-01	50	0	41	2	41	2	1.21951	0	#NAME?	0.21108	0.481719	ns	MOF
pb	84	45	24	25	24	21	3.5	2.14286	-0.633333	0.211408	0.481967	ns	MOF
Deaf1	53	5	17	7	15	4	3.53333	1.25	-1.82667	0.212416	0.483343	ns	MOF
CG11700	94	47	27	11	27	7	3.48148	6.71429	0.481481	0.21393	0.485986	ns	MOF
CG1812	100	40	72	22	68	18	1.47059	2.22222	0.338235	0.213984	0.485986	ns	MOF
mthl8	129	265	11	13	9	10	14.3333	26.5	0.459119	0.215314	0.487783	ns	MOF
hop	199	59	139	30	137	29	1.45255	2.03448	0.286032	0.219826	0.495488	ns	MOF
bol	23	7	13	10	12	9	1.91667	0.777778	-1.46429	0.219931	0.495492	ns	MOF
CG14187	21	10	3	5	3	5	7	2	-2.5	0.220197	0.49564	ns	MOF
Dcr-1	367	158	263	144	253	131	1.45059	1.20611	-0.202707	0.220307	0.49564	ns	MOF
sw	60	11	19	7	16	6	3.75	1.83333	-1.04545	0.220694	0.495809	ns	MOF
CycE	82	65	86	52	84	48	0.97619	1.35417	0.279121	0.221904	0.497359	ns	MOF
SPE	81	40	46	33	43	31	1.88372	1.29032	-0.459884	0.223692	0.500196	ns	MOF
l(1)G0232	73	19	67	27	63	26	1.15873	0.730769	-0.585631	0.228819	0.508333	ns	MOF
Dgk	131	65	76	52	74	49	1.77027	1.32653	-0.334511	0.232561	0.511892	ns	MOF
por	80	58	69	36	69	36	1.15942	1.61111	0.28036	0.233913	0.514157	ns	MOF
CG11710	91	49	48	45	41	32	2.21951	1.53125	-0.449477	0.235285	0.515771	ns	MOF
CG33169	13	3	0	1	0	1	Inf	3	#NAME?	0.235294	0.515771	ns	MOF
mRpS14	18	3	11	5	10	5	1.8	0.6	-2	0.235764	0.516316	ns	MOF
Con	77	24	93	41	88	40	0.875	0.6	-0.458333	0.237036	0.51769	ns	MOF
CG14630	68	39	29	26	29	25	2.34483	1.56	-0.503095	0.237798	0.517701	ns	MOF
tty	107	37	61	32	61	30	1.7541	1.23333	-0.422242	0.238854	0.519291	ns	MOF
Rok	174	42	174	30	167	29	1.04192	1.44828	0.280582	0.240545	0.52201	ns	MOF
Mfe2	88	33	69	17	66	16	1.33333	2.0625	0.353535	0.243262	0.525768	ns	MOF
CG1354	47	2	38	5	38	5	1.23684	0.4	-2.09211	0.245438	0.528192	ns	MOF
Roc1a	14	12	3	0	3	0	4.66667	Inf	1	0.246305	0.529705	ns	MOF
CG32668	121	57	96	61	93	58	1.30108	0.982759	-0.323901	0.246892	0.529795	ns	MOF
kek5	162	22	113	10	112	9	1.44643	2.44444	0.408279	0.246898	0.529795	ns	MOF
rux	70	102	35	34	33	34	2.12121	3	0.292929	0.247159	0.530117	ns	MOF
CG8949	81	34	64	17	61	17	1.32787	2	0.336066	0.248557	0.531924	ns	MOF
CG14812	11	5	5	7	5	7	2.2	0.714286	-2.08	0.249533	0.533296	ns	MOF
CG33946	3	0	1	1	0	1	Inf	0	#NAME?	0.25	0.534055	ns	MOF
CG2129	61	22	64	36	58	32	1.05172	0.6875	-0.529781	0.250485	0.5347	ns	MOF
CG2658	125	39	107	25	105	23	1.19048	1.69565	0.297924	0.250827	0.534866	ns	MOF
CG13377	47	23	8	8	8	8	5.875	2.875	-1.04348	0.251136	0.535286	ns	MOF
IntS6	184	108	107	51	105	48	1.75238	2.25	0.221164	0.251482	0.535548	ns	MOF
Cpsf160	224	42	144	37	143	36	1.56643	1.16667	-0.342657	0.254144	0.538627	ns	MOF
mei-217	36	43	24	18	24	18	1.5	2.38889	0.372093	0.255408	0.540539	ns	MOF
CG34357	216	147	22	25	22	22	9.81818	6.68182	-0.469388	0.257926	0.544182	ns	MOF
Moe	40	13	69	14	65	12	0.615385	1.08333	0.431953	0.258432	0.545009	ns	MOF
CG9997	62	62	34	25	34	23	1.82353	2.69565	0.323529	0.263067	0.551621	ns	MOF
CG9220	115	21	102	29	99	27	1.16162	0.777778	-0.493506	0.263262	0.551788	ns	MOF
CG9581	77	50	23	23	19	19	4.05263	2.63158	-0.54	0.26501	0.554624	ns	MOF
CG9616	33	67	13	16	13	15	2.53846	4.46667	0.431688	0.264874	0.554624	ns	MOF
hdc	73	33	72	22	72	22	1.01389	1.5	0.324074	0.267289	0.557565	ns	MOF
Asap	156	39	62	23	61	22	2.55738	1.77273	-0.442623	0.267853	0.558395	ns	MOF
egh	83	3	61	0	59	0	1.40678	Inf	1	0.270977	0.562536	ns	MOF
CG14451	47	89	8	8	8	8	5.875	11.125	0.47191	0.273883	0.566897	ns	MOF
CG9106	24	24	12	6	12	6	2	4	0.5	0.274787	0.568226	ns	MOF
alpha4GT2	64	76	48	40	46	40	1.3913	1.9	0.267735	0.275135	0.568578	ns	MOF
CG5703	23	2	28	6	25	6	0.92	0.333333	-1.76	0.276557	0.570898	ns	MOF
CG16721	88	31	54	12	54	12	1.62963	2.58333	0.369176	0.276798	0.57115	ns	MOF
CG17333	43	21	19	16	19	16	2.26316	1.3125	-0.724311	0.277354	0.571803	ns	MOF
AMPKalpha	71	2	25	4	24	2	2.95833	1	-1.95833	0.281282	0.57667	ns	MOF
CG1632	175	25	133	27	128	26	1.36719	0.961538	-0.421875	0.285728	0.582466	ns	MOF
CG1529	36	54	25	25	25	25	1.44	2.16	0.333333	0.288142	0.585376	ns	MOF
G9a	279	165	31	26	28	23	9.96429	7.17391	-0.388961	0.288221	0.585376	ns	MOF
CG9911	62	8	40	9	38	9	1.63158	0.888889	-0.835526	0.289655	0.587041	ns	MOF
CG12379	20	22	8	19	7	15	2.85714	1.46667	-0.948052	0.290205	0.587659	ns	MOF
CG15747	68	59	44	28	43	26	1.5814	2.26923	0.303114	0.291011	0.588544	ns	MOF
MKP-4	70	15	43	15	41	14	1.70732	1.07143	-0.593496	0.290959	0.588544	ns	MOF
udd	29	26	7	12	7	12	4.14286	2.16667	-0.912088	0.29155	0.589384	ns	MOF
CG34353	32	10	47	27	46	25	0.695652	0.4	-0.73913	0.292486	0.590343	ns	MOF
Sdic2	58	26	13	10	11	9	5.27273	2.88889	-0.825175	0.29354	0.591656	ns	MOF
Pex5	91	40	34	22	31	20	2.93548	2	-0.467742	0.294121	0.592579	ns	MOF
CG32712	8	19	15	21	15	19	0.533333	1	0.466667	0.29473	0.592943	ns	MOF
CG14231	79	39	48	34	48	33	1.64583	1.18182	-0.392628	0.295062	0.593225	ns	MOF
CHOp24	20	6	35	4	32	4	0.625	1.5	0.583333	0.296663	0.594773	ns	MOF
Syn1	90	23	19	8	18	8	5	2.875	-0.73913	0.296619	0.594773	ns	MOF
CG4880	70	143	36	57	36	56	1.94444	2.55357	0.238539	0.297715	0.596302	ns	MOF
Brms1	34	14	29	6	28	6	1.21429	2.33333	0.479592	0.300085	0.599001	ns	MOF
Trf4-1	107	52	95	35	94	34	1.1383	1.52941	0.255728	0.300178	0.599001	ns	MOF
Hsp70Bbb	122	33	5	7	3	2	40.6667	16.5	-1.46465	0.300658	0.599435	ns	MOF
luna	48	28	55	23	52	21	0.923077	1.33333	0.307692	0.302487	0.601578	ns	MOF
RpII140	229	4	127	0	123	0	1.86179	Inf	1	0.302807	0.601714	ns	MOF
CG32758	52	7	49	13	43	11	1.2093	0.636364	-0.900332	0.303937	0.60254	ns	MOF
CG42593	316	93	180	44	176	41	1.79545	2.26829	0.208456	0.305989	0.605021	ns	MOF
l(1)G0020	147	35	139	49	136	43	1.08088	0.813953	-0.327941	0.306734	0.606242	ns	MOF
Pp2C1	225	190	161	114	159	113	1.41509	1.68142	0.158391	0.307121	0.606757	ns	MOF
CG11696	97	21	44	14	40	13	2.425	1.61538	-0.50119	0.308689	0.608598	ns	MOF
l(1)G0289	91	81	60	43	60	40	1.51667	2.025	0.251029	0.311448	0.611305	ns	MOF
jub	82	39	83	29	80	28	1.025	1.39286	0.264103	0.311904	0.611408	ns	MOF
l(1)G0136	26	0	11	1	11	1	2.36364	0	#NAME?	0.315789	0.618012	ns	MOF
vap	132	14	91	16	89	15	1.48315	0.933333	-0.589085	0.31641	0.618972	ns	MOF
CG9947	43	22	12	11	12	11	3.58333	2	-0.791667	0.316563	0.61902	ns	MOF
CG3198	77	30	46	25	44	24	1.75	1.25	-0.4	0.319381	0.622239	ns	MOF
CG12155	95	33	67	16	66	16	1.43939	2.0625	0.302112	0.320109	0.622826	ns	MOF
PhKgamma	66	33	57	20	57	20	1.15789	1.65	0.298246	0.32327	0.625993	ns	MOF
ssp7	8	24	6	10	6	9	1.33333	2.66667	0.5	0.323869	0.626614	ns	MOF
mod(r)	41	32	1	3	1	3	41	10.6667	-2.84375	0.324531	0.626911	ns	MOF
Kmn1	25	25	17	9	16	9	1.5625	2.77778	0.4375	0.327007	0.630048	ns	MOF
CG14229	15	12	14	4	12	4	1.25	3	0.583333	0.328293	0.630969	ns	MOF
CG14803	230	103	64	46	63	36	3.65079	2.86111	-0.276006	0.328114	0.630969	ns	MOF
CG6961	83	138	36	47	31	39	2.67742	3.53846	0.243338	0.328204	0.630969	ns	MOF
Hpr1	124	48	14	9	14	9	8.85714	5.33333	-0.660714	0.328685	0.631365	ns	MOF
CG7910	105	22	27	9	26	9	4.03846	2.44444	-0.652098	0.330865	0.634279	ns	MOF
dgrn	23	48	3	2	3	2	7.66667	24	0.680556	0.331101	0.634478	ns	MOF
CG31221	30	9	24	4	24	3	1.25	3	0.583333	0.332258	0.63593	ns	MOF
MSBP	32	19	14	13	13	13	2.46154	1.46154	-0.684211	0.332882	0.636616	ns	MOF
kcc	81	3	88	7	84	7	0.964286	0.428571	-1.25	0.333413	0.63733	ns	MOF
CG31406	37	106	14	29	14	28	2.64286	3.78571	0.301887	0.334807	0.637476	ns	MOF
CG9737	101	38	46	25	45	24	2.24444	1.58333	-0.417544	0.334086	0.637476	ns	MOF
Ir67a	116	86	83	80	81	74	1.4321	1.16216	-0.232271	0.336324	0.638601	ns	MOF
Nmdar2	98	26	61	11	57	10	1.7193	2.6	0.338731	0.339171	0.641714	ns	MOF
CG8939	138	41	125	29	120	27	1.15	1.51852	0.242683	0.339979	0.642738	ns	MOF
Smr	723	322	364	154	354	140	2.04237	2.3	0.112012	0.340798	0.642976	ns	MOF
CG7772	18	14	11	5	11	4	1.63636	3.5	0.532468	0.342578	0.644917	ns	MOF
CG3655	80	12	46	11	45	11	1.77778	1.09091	-0.62963	0.350482	0.653805	ns	MOF
Smox	49	9	47	14	44	13	1.11364	0.692308	-0.608586	0.351841	0.655317	ns	MOF
CD98hc	82	63	17	19	17	19	4.82353	3.31579	-0.454715	0.3526	0.655731	ns	MOF
CG42376	11	5	0	1	0	1	Inf	5	#NAME?	0.352941	0.655834	ns	MOF
CG1492	103	71	73	65	72	63	1.43056	1.12698	-0.269366	0.354628	0.656757	ns	MOF
CG31475	49	16	55	25	51	24	0.960784	0.666667	-0.441176	0.354934	0.656757	ns	MOF
CG32767	136	46	135	57	133	56	1.02256	0.821429	-0.244851	0.355	0.656757	ns	MOF
CG45488	23	59	3	4	3	3	7.66667	19.6667	0.610169	0.355	0.656757	ns	MOF
csw	110	32	68	30	66	26	1.66667	1.23077	-0.354167	0.35406	0.656757	ns	MOF
CG13300	38	18	42	28	41	28	0.926829	0.642857	-0.441734	0.356592	0.657509	ns	MOF
CG43667	36	47	16	33	16	30	2.25	1.56667	-0.43617	0.356558	0.657509	ns	MOF
CrebB	18	8	28	6	27	6	0.666667	1.33333	0.5	0.357549	0.658177	ns	MOF
CG12125	65	13	83	10	76	9	0.855263	1.44444	0.407895	0.359067	0.659277	ns	MOF
Met	106	26	76	13	73	12	1.45205	2.16667	0.329821	0.361244	0.661439	ns	MOF
Tim9a	12	6	9	1	9	1	1.33333	6	0.777778	0.364244	0.664701	ns	MOF
CG14615	51	46	28	18	27	17	1.88889	2.70588	0.301932	0.364843	0.66554	ns	MOF
betaCOP	115	29	130	25	127	24	0.905512	1.20833	0.250611	0.365756	0.666189	ns	MOF
CG45781	56	59	1	4	1	4	56	14.75	-2.79661	0.36759	0.668256	ns	MOF
CG15456	15	11	18	9	16	6	0.9375	1.83333	0.488636	0.368081	0.668714	ns	MOF
CG4041	110	41	99	49	94	45	1.17021	0.911111	-0.28438	0.368502	0.668828	ns	MOF
Pmp70	82	8	91	4	85	4	0.964706	2	0.517647	0.370976	0.671604	ns	MOF
HDAC4	130	32	158	52	149	47	0.872483	0.680851	-0.28146	0.371372	0.672067	ns	MOF
Csat	46	14	61	13	59	11	0.779661	1.27273	0.387409	0.37226	0.673165	ns	MOF
CG10777	149	68	44	28	42	25	3.54762	2.72	-0.304272	0.374512	0.675568	ns	MOF
CG6300	76	67	52	66	51	57	1.4902	1.17544	-0.267779	0.374132	0.675568	ns	MOF
shakB	5	0	3	1	2	1	2.5	0	#NAME?	0.375	0.675568	ns	MOF
CG11418	94	48	28	20	27	19	3.48148	2.52632	-0.378086	0.379296	0.680634	ns	MOF
hfw	101	28	55	22	49	19	2.06122	1.47368	-0.398688	0.380184	0.681056	ns	MOF
CG3184	56	55	38	48	36	46	1.55556	1.19565	-0.30101	0.385288	0.685781	ns	MOF
Traf6	64	19	63	26	62	26	1.03226	0.730769	-0.412564	0.385926	0.685781	ns	MOF
CG4080	82	23	58	23	56	22	1.46429	1.04545	-0.400621	0.386279	0.68581	ns	MOF
Dop2R	75	39	82	33	79	31	0.949367	1.25806	0.245375	0.387422	0.687329	ns	MOF
GluRIB	109	16	119	25	113	23	0.964602	0.695652	-0.386615	0.388274	0.68833	ns	MOF
CG10353	137	60	107	36	103	36	1.3301	1.66667	0.201942	0.392227	0.690679	ns	MOF
CG33082	27	51	15	19	14	18	1.92857	2.83333	0.319328	0.391996	0.690679	ns	MOF
CG33308	34	76	22	38	22	36	1.54545	2.11111	0.267943	0.391969	0.690679	ns	MOF
Fur2	233	84	169	72	167	71	1.39521	1.1831	-0.179284	0.39138	0.690679	ns	MOF
mRpL38	55	18	67	32	65	29	0.846154	0.62069	-0.363248	0.392342	0.690679	ns	MOF
Dredd	47	62	5	11	4	10	11.75	6.2	-0.895161	0.392681	0.690705	ns	MOF
CG2680	43	13	37	18	36	16	1.19444	0.8125	-0.470085	0.394276	0.691916	ns	MOF
a6	61	36	32	26	31	25	1.96774	1.44	-0.366487	0.39419	0.691916	ns	MOF
CG14442	108	32	98	37	91	35	1.18681	0.914286	-0.298077	0.397148	0.694791	ns	MOF
CG3556	76	22	98	22	97	21	0.783505	1.04762	0.252109	0.398887	0.697069	ns	MOF
Ctr1A	32	12	26	5	25	5	1.28	2.4	0.466667	0.400613	0.698299	ns	MOF
Graf	125	42	77	36	74	32	1.68919	1.3125	-0.287001	0.402712	0.699268	ns	MOF
eIF2B-beta	69	5	46	2	46	1	1.5	5	0.7	0.402874	0.699268	ns	MOF
CG8191	70	50	28	31	27	26	2.59259	1.92308	-0.348148	0.408038	0.705584	ns	MOF
syd	130	25	135	19	130	18	1	1.38889	0.28	0.41055	0.70769	ns	MOF
CG2712	117	118	59	47	58	47	2.01724	2.51064	0.196523	0.411147	0.708167	ns	MOF
ND75	68	26	84	28	80	23	0.85	1.13043	0.248077	0.413066	0.709661	ns	MOF
AP-1gamma	102	10	122	18	116	17	0.87931	0.588235	-0.494828	0.41446	0.711288	ns	MOF
Cyp4ae1	107	42	44	24	42	22	2.54762	1.90909	-0.334467	0.415836	0.713139	ns	MOF
rush	41	6	13	3	11	3	3.72727	2	-0.863636	0.416119	0.713368	ns	MOF
kirre	271	38	103	20	97	18	2.79381	2.11111	-0.323386	0.41972	0.717484	ns	MOF
mei-41	439	170	352	159	343	149	1.27988	1.14094	-0.12178	0.422721	0.719529	ns	MOF
Cyp4d14	74	74	19	12	18	12	4.11111	6.16667	0.333333	0.423308	0.720271	ns	MOF
Arp10	48	16	44	31	39	19	1.23077	0.842105	-0.461538	0.423656	0.720607	ns	MOF
Ccn	32	26	22	24	20	23	1.6	1.13043	-0.415385	0.42565	0.722201	ns	MOF
Nf-YC	81	35	70	24	66	21	1.22727	1.66667	0.263636	0.427759	0.724113	ns	MOF
Obp19d	22	11	15	14	15	12	1.46667	0.916667	-0.6	0.431307	0.726899	ns	MOF
tyf	276	169	171	130	161	112	1.71429	1.50893	-0.136095	0.431554	0.726979	ns	MOF
CG9170	181	124	169	99	164	97	1.10366	1.27835	0.136654	0.436792	0.731504	ns	MOF
Dd	21	6	20	2	19	2	1.10526	3	0.631579	0.437106	0.731773	ns	MOF
CG13739	57	14	58	23	58	20	0.982759	0.7	-0.403941	0.438011	0.73252	ns	MOF
Gbeta5	41	2	43	5	43	5	0.953488	0.4	-1.38372	0.439608	0.733907	ns	MOF
CG1463	63	47	47	28	45	26	1.4	1.80769	0.225532	0.441167	0.735486	ns	MOF
Snoo	152	77	158	99	152	90	1	0.855556	-0.168831	0.441644	0.73551	ns	MOF
CG40045	10	7	0	1	0	1	Inf	7	#NAME?	0.444444	0.737597	ns	MOF
Sec61gamma	10	0	7	1	7	1	1.42857	0	#NAME?	0.444444	0.737597	ns	MOF
trr	308	138	120	72	116	60	2.65517	2.3	-0.154423	0.446443	0.739248	ns	MOF
CG4281	97	40	28	17	27	15	3.59259	2.66667	-0.347222	0.447993	0.740412	ns	MOF
pcx	557	184	245	94	244	91	2.28279	2.02198	-0.128987	0.450452	0.741911	ns	MOF
Tak1	74	37	68	27	66	26	1.12121	1.42308	0.212121	0.450753	0.742151	ns	MOF
Tg	168	28	119	29	118	25	1.42373	1.12	-0.271186	0.451242	0.742191	ns	MOF
Appl	123	47	30	15	29	15	4.24138	3.13333	-0.353632	0.456485	0.747985	ns	MOF
dpr2	30	26	40	26	39	24	0.769231	1.08333	0.289941	0.456968	0.748435	ns	MOF
CG44837	143	48	104	45	104	43	1.375	1.11628	-0.231771	0.458179	0.748961	ns	MOF
nmo	52	0	43	1	43	1	1.2093	0	#NAME?	0.458333	0.748961	ns	MOF
CG7349	64	40	34	16	30	14	2.13333	2.85714	0.253333	0.46265	0.751904	ns	MOF
dpr8	24	15	28	11	26	10	0.923077	1.5	0.384615	0.462496	0.751904	ns	MOF
term	50	20	45	29	43	24	1.16279	0.833333	-0.395349	0.464353	0.753648	ns	MOF
Ptp99A	149	23	170	37	165	32	0.90303	0.71875	-0.25639	0.466862	0.754392	ns	MOF
Scgdelta	57	31	30	21	29	21	1.96552	1.47619	-0.331479	0.467914	0.755582	ns	MOF
Adar	70	6	28	4	27	4	2.59259	1.5	-0.728395	0.470794	0.75844	ns	MOF
heph	62	29	21	6	21	6	2.95238	4.83333	0.389163	0.472273	0.760567	ns	MOF
CG9281	62	11	41	12	40	11	1.55	1	-0.55	0.474197	0.761869	ns	MOF
CG2263	64	18	73	25	63	23	1.01587	0.782609	-0.29806	0.479481	0.765218	ns	MOF
CG43291	34	57	9	20	7	18	4.85714	3.16667	-0.533835	0.481649	0.766632	ns	MOF
atms	89	36	6	5	6	4	14.8333	9	-0.648148	0.482026	0.766977	ns	MOF
CG3857	70	68	27	20	25	18	2.8	3.77778	0.258824	0.484717	0.76827	ns	MOF
CG7110	108	60	91	59	88	58	1.22727	1.03448	-0.186364	0.485018	0.76827	ns	MOF
serp	38	6	19	5	17	5	2.23529	1.2	-0.862745	0.484906	0.76827	ns	MOF
CG32537	39	26	53	28	52	26	0.75	1	0.25	0.485636	0.768357	ns	MOF
CG34356	69	2	107	7	105	7	0.657143	0.285714	-1.3	0.485785	0.768357	ns	MOF
CG44303	19	77	5	10	4	10	4.75	7.7	0.383117	0.485767	0.768357	ns	MOF
toc	279	168	268	185	257	171	1.0856	0.982456	-0.104989	0.488066	0.76953	ns	MOF
sicily	42	14	27	13	26	13	1.61538	1.07692	-0.5	0.488475	0.769776	ns	MOF
beat-IIa	30	39	33	33	33	32	0.909091	1.21875	0.254079	0.488785	0.769793	ns	MOF
Nipped-A	452	185	105	51	104	49	4.34615	3.77551	-0.151143	0.490488	0.771538	ns	MOF
CG4872	53	69	47	54	45	48	1.17778	1.4375	0.180676	0.492132	0.772795	ns	MOF
sky	46	6	22	5	22	5	2.09091	1.2	-0.742424	0.496614	0.77719	ns	MOF
CG15336	23	24	19	14	19	14	1.21053	1.71429	0.29386	0.500206	0.780093	ns	MOF
CG32698	34	0	41	3	41	2	0.829268	0	#NAME?	0.500342	0.780093	ns	MOF
LpR2	152	137	104	82	100	79	1.52	1.73418	0.123504	0.505519	0.785229	ns	MOF
Ppt1	52	67	27	26	26	26	2	2.57692	0.223881	0.505646	0.785229	ns	MOF
CG14445	27	6	32	5	31	4	0.870968	1.5	0.419355	0.506568	0.786157	ns	MOF
Rbp1-like	42	37	19	11	18	11	2.33333	3.36364	0.306306	0.513344	0.792334	ns	MOF
vtd	105	65	5	6	5	5	21	13	-0.615385	0.514205	0.793214	ns	MOF
CG14221	92	46	81	52	77	46	1.19481	1	-0.194805	0.518236	0.797016	ns	MOF
CG8636	37	7	40	4	38	4	0.973684	1.75	0.443609	0.521677	0.800471	ns	MOF
CG8239	84	35	52	29	49	26	1.71429	1.34615	-0.273469	0.525596	0.804078	ns	MOF
Actn	46	16	46	12	46	12	1	1.33333	0.25	0.526193	0.804083	ns	MOF
825-Oak	31	20	6	8	6	6	5.16667	3.33333	-0.55	0.5299	0.807941	ns	MOF
CG2453	43	29	25	13	25	12	1.72	2.41667	0.288276	0.531906	0.809967	ns	MOF
Crag	228	33	244	42	240	41	0.95	0.804878	-0.180303	0.533394	0.811458	ns	MOF
Cyp6a14	21	142	11	59	11	57	1.90909	2.49123	0.233675	0.53376	0.811707	ns	MOF
CG43711	93	86	25	35	25	29	3.72	2.96552	-0.254419	0.535231	0.813015	ns	MOF
rb	162	58	183	75	174	71	0.931034	0.816901	-0.139715	0.535801	0.813483	ns	MOF
cactin	124	43	61	27	54	23	2.2963	1.86957	-0.228252	0.536529	0.813639	ns	MOF
aqrs	66	84	29	30	29	30	2.27586	2.8	0.187192	0.539015	0.815341	ns	MOF
RhoGAP18B	155	128	132	131	128	119	1.21094	1.07563	-0.125793	0.541355	0.817783	ns	MOF
mgl	816	216	534	158	518	148	1.57529	1.45946	-0.0793651	0.544964	0.821223	ns	MOF
CG32814	46	122	13	26	12	25	3.83333	4.88	0.214481	0.54925	0.824305	ns	MOF
CG32599	45	25	37	20	34	14	1.32353	1.78571	0.258824	0.551271	0.825523	ns	MOF
Tsp2A	38	3	19	0	16	0	2.375	Inf	1	0.551606	0.825523	ns	MOF
CG9172	26	10	23	5	22	5	1.18182	2	0.409091	0.5518	0.825543	ns	MOF
CG2186	176	95	124	74	115	70	1.53043	1.35714	-0.127689	0.553006	0.826313	ns	MOF
hep	49	19	54	16	53	15	0.924528	1.26667	0.270109	0.552857	0.826313	ns	MOF
CG42258	30	21	32	27	27	25	1.11111	0.84	-0.322751	0.553888	0.82634	ns	MOF
CG11697	42	64	13	26	12	25	3.5	2.56	-0.367188	0.555179	0.827646	ns	MOF
CG13865	46	18	3	0	3	0	15.3333	Inf	1	0.558125	0.830073	ns	MOF
CG32772	48	8	51	5	47	5	1.02128	1.6	0.361702	0.559788	0.830995	ns	MOF
CG7358	175	43	90	27	85	25	2.05882	1.72	-0.19699	0.564852	0.834885	ns	MOF
Tango2	53	28	36	15	34	14	1.55882	2	0.220588	0.5651	0.834994	ns	MOF
Gtp-bp	100	49	67	29	66	27	1.51515	1.81481	0.165121	0.57092	0.841773	ns	MOF
Cyp4d1	77	23	44	17	43	16	1.7907	1.4375	-0.245703	0.57216	0.842821	ns	MOF
dik	99	25	49	17	47	15	2.10638	1.66667	-0.26383	0.572059	0.842821	ns	MOF
Ucp4A	46	8	32	8	31	8	1.48387	1	-0.483871	0.580184	0.847075	ns	MOF
eIF2B-epsilon	93	49	57	38	57	36	1.63158	1.36111	-0.198711	0.579045	0.847075	ns	MOF
bw	44	89	40	71	38	64	1.15789	1.39062	0.167357	0.580979	0.847461	ns	MOF
Rab40	28	9	31	7	31	7	0.903226	1.28571	0.297491	0.582886	0.849464	ns	MOF
CG9992	41	43	28	23	26	21	1.57692	2.04762	0.229875	0.584929	0.852183	ns	MOF
Eip75B	185	80	106	51	104	51	1.77885	1.56863	-0.134014	0.586179	0.853484	ns	MOF
Dsp1	24	2	34	1	30	1	0.8	2	0.6	0.586808	0.854139	ns	MOF
bves	31	6	40	12	39	11	0.794872	0.545455	-0.457265	0.590691	0.857703	ns	MOF
CG1703	144	47	92	33	85	32	1.69412	1.46875	-0.153442	0.593736	0.861139	ns	MOF
CG34401	371	62	269	56	261	49	1.42146	1.26531	-0.123409	0.602493	0.868513	ns	MOF
ec	282	56	254	58	247	55	1.1417	1.01818	-0.121313	0.602267	0.868513	ns	MOF
AstA-R1	52	11	42	7	39	6	1.33333	1.83333	0.272727	0.604242	0.870246	ns	MOF
lin-52	22	35	11	12	10	11	2.2	3.18182	0.308571	0.604731	0.870688	ns	MOF
Ubi-p5E	120	32	25	6	23	4	5.21739	8	0.347826	0.605292	0.870738	ns	MOF
Sirt2	64	49	34	20	31	19	2.06452	2.57895	0.199473	0.606236	0.871282	ns	MOF
His3.3B	14	3	14	1	13	1	1.07692	3	0.641026	0.606674	0.871492	ns	MOF
NAA20	20	3	22	1	22	1	0.909091	3	0.69697	0.607752	0.872326	ns	MOF
pHCl	66	53	66	60	65	60	1.01538	0.883333	-0.149492	0.609352	0.874184	ns	MOF
CG16989	182	103	61	38	52	34	3.5	3.02941	-0.15534	0.610719	0.8752	ns	MOF
CG32536	34	14	25	8	23	7	1.47826	2	0.26087	0.611286	0.875383	ns	MOF
CG3719	19	7	4	3	3	2	6.33333	3.5	-0.809524	0.612532	0.876181	ns	MOF
ksh	9	5	6	1	5	1	1.8	5	0.64	0.612616	0.876181	ns	MOF
nej	451	93	367	89	353	80	1.27762	1.1625	-0.0990283	0.612942	0.876181	ns	MOF
HDAC6	141	82	76	41	68	34	2.07353	2.41176	0.140244	0.618121	0.880427	ns	MOF
CG14464	18	15	3	1	3	1	6	15	0.6	0.618442	0.880615	ns	MOF
CG9577	32	17	25	8	22	8	1.45455	2.125	0.315508	0.618806	0.880615	ns	MOF
CG14304	114	101	100	104	98	97	1.16327	1.04124	-0.117195	0.621035	0.882323	ns	MOF
CG2202	134	59	88	48	83	42	1.61446	1.40476	-0.149275	0.622259	0.883164	ns	MOF
CG17598	89	44	45	18	44	18	2.02273	2.44444	0.172521	0.622863	0.883498	ns	MOF
ab	119	27	83	21	77	21	1.54545	1.28571	-0.20202	0.623395	0.883989	ns	MOF
nvd	77	134	2	5	2	2	38.5	67	0.425373	0.625806	0.886095	ns	MOF
CG15330	23	41	15	20	11	14	2.09091	2.92857	0.286031	0.627924	0.888306	ns	MOF
acj6	13	1	18	4	18	4	0.722222	0.25	-1.88889	0.628268	0.888529	ns	MOF
CG32573	60	46	41	32	39	25	1.53846	1.84	0.16388	0.631827	0.891603	ns	MOF
CG42271	189	98	157	78	145	68	1.30345	1.44118	0.0955665	0.631813	0.891603	ns	MOF
tai	249	67	254	75	242	72	1.02893	0.930556	-0.105711	0.631537	0.891603	ns	MOF
Try29F	46	9	50	14	50	13	0.92	0.692308	-0.328889	0.638972	0.897827	ns	MOF
CG9527	102	29	96	24	95	23	1.07368	1.26087	0.148457	0.642037	0.898243	ns	MOF
HERC2	646	102	574	108	533	91	1.21201	1.12088	-0.0813008	0.640249	0.898243	ns	MOF
bru-3	11	1	19	6	19	5	0.578947	0.2	-1.89474	0.639943	0.898243	ns	MOF
pdgy	93	35	70	24	69	22	1.34783	1.59091	0.152795	0.641493	0.898243	ns	MOF
CG6294	83	33	64	31	60	28	1.38333	1.17857	-0.173737	0.644749	0.900916	ns	MOF
Nipped-B	302	190	30	22	28	21	10.7857	9.04762	-0.192105	0.645337	0.90098	ns	MOF
CG5254	36	3	16	2	16	2	2.25	1.5	-0.5	0.64641	0.902183	ns	MOF
Rbp2	25	5	16	1	14	1	1.78571	5	0.642857	0.646715	0.902345	ns	MOF
nocte	274	112	182	72	176	65	1.55682	1.72308	0.0964894	0.648471	0.903905	ns	MOF
mol	56	15	43	10	43	9	1.30233	1.66667	0.218605	0.651138	0.905921	ns	MOF
CG31206	17	41	13	25	13	24	1.30769	1.70833	0.234522	0.651933	0.905926	ns	MOF
CG14770	16	3	9	3	9	3	1.77778	1	-0.777778	0.652557	0.906265	ns	MOF
CG17209	283	34	159	22	151	21	1.87417	1.61905	-0.157577	0.654014	0.907008	ns	MOF
Usf	73	47	54	30	52	28	1.40385	1.67857	0.163666	0.654884	0.907128	ns	MOF
CG7206	35	69	8	23	8	20	4.375	3.45	-0.268116	0.65738	0.908532	ns	MOF
CG7231	66	55	43	32	43	31	1.53488	1.77419	0.134884	0.657879	0.908532	ns	MOF
CG11679	59	19	33	17	29	12	2.03448	1.58333	-0.284936	0.661068	0.910945	ns	MOF
CG12496	60	45	57	38	57	37	1.05263	1.21622	0.134503	0.666297	0.915512	ns	MOF
Atg9	131	30	123	33	120	32	1.09167	0.9375	-0.164444	0.670728	0.918758	ns	MOF
bbx	86	76	41	35	40	31	2.15	2.45161	0.123026	0.670634	0.918758	ns	MOF
RhoGAP5A	75	17	56	15	55	10	1.36364	1.7	0.197861	0.672157	0.919436	ns	MOF
Rab35	25	3	17	4	16	3	1.5625	1	-0.5625	0.673928	0.921234	ns	MOF
CG12608	69	99	37	47	34	42	2.02941	2.35714	0.139037	0.674787	0.92146	ns	MOF
CG43658	311	111	263	93	256	85	1.21484	1.30588	0.0697142	0.677768	0.923579	ns	MOF
CG42449	56	17	42	19	38	14	1.47368	1.21429	-0.213622	0.67813	0.92374	ns	MOF
CG43867	223	119	97	57	92	54	2.42391	2.2037	-0.0999269	0.679712	0.925175	ns	MOF
Ubi-p63E	165	10	27	2	27	2	6.11111	5	-0.222222	0.681321	0.926737	ns	MOF
NFAT	80	15	89	14	88	13	0.909091	1.15385	0.212121	0.683631	0.92763	ns	MOF
Stim	5	6	7	5	7	5	0.714286	1.2	0.404762	0.684273	0.92763	ns	MOF
CG18262	72	57	58	43	57	40	1.26316	1.425	0.113573	0.685469	0.927704	ns	MOF
CG34354	35	2	46	4	41	4	0.853659	0.5	-0.707317	0.685128	0.927704	ns	MOF
CG3630	45	26	26	18	23	16	1.95652	1.625	-0.204013	0.685138	0.927704	ns	MOF
Gas8	78	17	67	12	67	12	1.16418	1.41667	0.178227	0.686609	0.927704	ns	MOF
CG3309	115	50	71	38	71	35	1.61972	1.42857	-0.133803	0.687967	0.927994	ns	MOF
CG4025	39	10	8	6	8	3	4.875	3.33333	-0.4625	0.689855	0.929697	ns	MOF
CG7766	182	36	150	33	145	32	1.25517	1.125	-0.115709	0.689907	0.929697	ns	MOF
mbl	43	16	62	22	61	18	0.704918	0.888889	0.206967	0.690033	0.929697	ns	MOF
CG11596	70	29	28	14	28	14	2.5	2.07143	-0.206897	0.69073	0.930043	ns	MOF
CG2540	63	28	35	12	33	12	1.90909	2.33333	0.181818	0.692038	0.930043	ns	MOF
CG41378	40	57	3	4	3	3	13.3333	19	0.298246	0.692039	0.930043	ns	MOF
CG32687	40	17	53	18	50	18	0.8	0.944444	0.152941	0.694048	0.931053	ns	MOF
Ir40a	123	88	16	15	16	14	7.6875	6.28571	-0.223011	0.693864	0.931053	ns	MOF
Irk2	61	18	57	14	56	14	1.08929	1.28571	0.152778	0.695166	0.931925	ns	MOF
Eip78C	74	48	20	16	20	16	3.7	3	-0.233333	0.699598	0.935025	ns	MOF
Pde1c	108	48	99	38	97	38	1.1134	1.26316	0.118557	0.699435	0.935025	ns	MOF
CG17841	57	23	47	16	46	15	1.23913	1.53333	0.191871	0.702133	0.936764	ns	MOF
CG11122	523	332	399	267	384	233	1.36198	1.42489	0.0441532	0.703901	0.937423	ns	MOF
PPP4R2r	86	104	41	57	40	55	2.15	1.89091	-0.137019	0.704415	0.937665	ns	MOF
Torsin	92	84	18	15	18	14	5.11111	6	0.148148	0.704768	0.937665	ns	MOF
CG16892	79	29	48	17	43	13	1.83721	2.23077	0.176423	0.707313	0.939731	ns	MOF
CG42699	147	57	104	37	100	35	1.47	1.62857	0.0973684	0.709766	0.940961	ns	MOF
Gprk1	92	58	5	2	5	2	18.4	29	0.365517	0.708925	0.940961	ns	MOF
Lerp	90	74	56	55	56	51	1.60714	1.45098	-0.107625	0.709575	0.940961	ns	MOF
CG4768	32	4	22	4	22	4	1.45455	1	-0.454545	0.7101	0.941095	ns	MOF
CG42238	8	8	5	8	5	8	1.6	1	-0.6	0.710729	0.941667	ns	MOF
Alr	42	5	22	4	22	4	1.90909	1.25	-0.527273	0.712432	0.942878	ns	MOF
CG4645	61	20	53	25	51	20	1.19608	1	-0.196078	0.712813	0.943122	ns	MOF
Aven	59	29	34	24	34	20	1.73529	1.45	-0.196755	0.716538	0.946218	ns	MOF
d4	47	21	7	4	6	4	7.83333	5.25	-0.492063	0.718251	0.947434	ns	MOF
CG32700	37	4	29	5	27	4	1.37037	1	-0.37037	0.718561	0.947582	ns	MOF
CG15717	52	37	28	22	27	22	1.92593	1.68182	-0.145145	0.722542	0.951369	ns	MOF
Dop1R2	70	17	82	23	81	23	0.864198	0.73913	-0.169208	0.722926	0.951369	ns	MOF
Teh1	22	6	12	5	12	5	1.83333	1.2	-0.527778	0.722379	0.951369	ns	MOF
Cngl	186	87	220	108	208	105	0.894231	0.828571	-0.079244	0.724249	0.952236	ns	MOF
Ir41a	112	142	17	19	17	19	6.58824	7.47368	0.118476	0.724281	0.952236	ns	MOF
CG18809	49	34	38	23	36	21	1.36111	1.61905	0.159314	0.725118	0.952413	ns	MOF
CG9099	23	8	13	4	13	3	1.76923	2.66667	0.336538	0.725223	0.952413	ns	MOF
AP-1-2beta	150	5	133	4	131	3	1.14504	1.66667	0.312977	0.728637	0.953198	ns	MOF
CG12111	27	6	15	5	15	5	1.8	1.2	-0.5	0.728456	0.953198	ns	MOF
CG14212	44	43	32	26	28	24	1.57143	1.79167	0.122924	0.729019	0.953198	ns	MOF
shi	90	5	77	4	77	3	1.16883	1.66667	0.298701	0.728531	0.953198	ns	MOF
Dhit	24	4	24	6	24	6	1	0.666667	-0.5	0.73159	0.955542	ns	MOF
Fas2	107	23	107	20	104	19	1.02885	1.21053	0.150084	0.735765	0.958268	ns	MOF
e(y)2	27	12	8	5	8	5	3.375	2.4	-0.40625	0.735367	0.958268	ns	MOF
Pp4-19C	41	6	24	4	22	4	1.86364	1.5	-0.242424	0.736824	0.958713	ns	MOF
dod	32	11	13	4	13	3	2.46154	3.66667	0.328671	0.737599	0.959308	ns	MOF
CG4199	149	112	24	22	24	21	6.20833	5.33333	-0.164062	0.745014	0.962822	ns	MOF
dpr3	31	30	50	56	49	55	0.632653	0.545455	-0.159864	0.747143	0.962997	ns	MOF
CG44385	59	107	22	35	22	35	2.68182	3.05714	0.12277	0.749984	0.965332	ns	MOF
CheB42c	36	18	8	5	8	5	4.5	3.6	-0.25	0.752576	0.966847	ns	MOF
l(1)G0193	83	53	35	26	35	25	2.37143	2.12	-0.118598	0.753066	0.96694	ns	MOF
CG11655	79	31	72	29	68	24	1.16176	1.29167	0.100569	0.753784	0.96736	ns	MOF
CG17018	212	203	28	23	25	21	8.48	9.66667	0.122759	0.756474	0.969251	ns	MOF
Mcm3	172	35	104	18	100	18	1.72	1.94444	0.115429	0.756439	0.969251	ns	MOF
Bap60	60	13	18	7	18	5	3.33333	2.6	-0.282051	0.760637	0.970182	ns	MOF
CG10910	114	110	25	30	25	27	4.56	4.07407	-0.119273	0.759467	0.970182	ns	MOF
CG12203	23	6	21	7	21	7	1.09524	0.857143	-0.277778	0.75983	0.970182	ns	MOF
CG32457	32	75	5	10	5	9	6.4	8.33333	0.232	0.759112	0.970182	ns	MOF
CG7033	61	8	51	4	45	4	1.35556	2	0.322222	0.758861	0.970182	ns	MOF
CG8944	96	36	70	24	69	23	1.3913	1.56522	0.111111	0.759057	0.970182	ns	MOF
FucTC	45	107	4	11	3	10	15	10.7	-0.401869	0.758063	0.970182	ns	MOF
CG31038	77	33	67	36	67	32	1.14925	1.03125	-0.114428	0.765671	0.974067	ns	MOF
CG18294	25	26	6	8	6	8	4.16667	3.25	-0.282051	0.768068	0.975484	ns	MOF
CG1662	34	11	18	7	16	7	2.125	1.57143	-0.352273	0.772049	0.978329	ns	MOF
CG32213	30	17	10	7	10	7	3	2.42857	-0.235294	0.774419	0.979952	ns	MOF
Est-Q	116	62	10	4	10	4	11.6	15.5	0.251613	0.774671	0.979952	ns	MOF
CG34196	17	15	12	11	12	8	1.41667	1.875	0.244444	0.775605	0.980375	ns	MOF
mxc	258	272	159	164	156	157	1.65385	1.73248	0.0453903	0.775626	0.980375	ns	MOF
CG32214	32	21	11	9	9	8	3.55556	2.625	-0.354497	0.777887	0.981597	ns	MOF
CG3726	107	47	67	32	63	30	1.69841	1.56667	-0.0840932	0.778631	0.981859	ns	MOF
CG7564	71	17	20	6	20	6	3.55	2.83333	-0.252941	0.781385	0.983043	ns	MOF
CG2278	119	44	86	30	86	29	1.38372	1.51724	0.0880021	0.783048	0.984057	ns	MOF
Syt1	23	6	35	11	34	11	0.676471	0.545455	-0.240196	0.78302	0.984057	ns	MOF
CG1850	108	110	35	41	35	39	3.08571	2.82051	-0.094026	0.78848	0.987843	ns	MOF
CG7322	34	9	42	11	39	8	0.871795	1.125	0.225071	0.78854	0.987843	ns	MOF
su(w[a])	24	42	8	11	8	11	3	3.81818	0.214286	0.788933	0.987945	ns	MOF
east	300	209	114	76	110	72	2.72727	2.90278	0.0604611	0.792036	0.989373	ns	MOF
NT5E-2	118	52	79	39	79	38	1.49367	1.36842	-0.0915287	0.79596	0.991868	ns	MOF
CG14096	21	16	19	11	17	10	1.23529	1.6	0.227941	0.797045	0.992002	ns	MOF
CG30438	78	43	11	7	11	7	7.09091	6.14286	-0.154334	0.796707	0.992002	ns	MOF
Chrac-16	18	14	18	11	17	11	1.05882	1.27273	0.168067	0.796444	0.992002	ns	MOF
CG14230	93	69	62	48	61	41	1.52459	1.68293	0.0940841	0.797735	0.992108	ns	MOF
CG8539	73	77	53	53	52	50	1.40385	1.54	0.0884116	0.797554	0.992108	ns	MOF
cin	116	51	14	7	13	7	8.92308	7.28571	-0.224736	0.798564	0.992711	ns	MOF
CG11695	42	15	22	9	20	9	2.1	1.66667	-0.26	0.799705	0.993504	ns	MOF
Drip	23	18	13	12	13	12	1.76923	1.5	-0.179487	0.802317	0.995197	ns	MOF
mRpL49	38	14	22	11	22	10	1.72727	1.4	-0.233766	0.804195	0.99661	ns	MOF
AGO3	139	170	7	10	7	8	19.8571	21.25	0.0655462	1	1	ns	MOF
AMPdeam	25	31	29	31	28	31	0.892857	1	0.107143	0.852042	1	ns	MOF
Aats-lys	95	33	82	27	80	27	1.1875	1.22222	0.0284091	1	1	ns	MOF
AlkB	56	57	24	26	24	24	2.33333	2.375	0.0175439	1	1	ns	MOF
Amun	46	26	33	17	33	17	1.39394	1.52941	0.0885781	0.849169	1	ns	MOF
Arf79F	13	2	0	0	0	0	Inf	Inf	NA	1	1	ns	MOF
Arp6	85	30	26	10	24	10	3.54167	3	-0.180556	0.825876	1	ns	MOF
Atg101	26	0	28	0	28	0	0.928571	NA	NA	1	1	ns	MOF
Bzd	89	36	57	25	57	23	1.5614	1.56522	0.00243665	1	1	ns	MOF
CG1090	51	72	2	3	2	3	25.5	24	-0.0625	1	1	ns	MOF
CG11178	100	20	117	28	114	25	0.877193	0.8	-0.0964912	0.869761	1	ns	MOF
CG11284	34	1	29	1	28	1	1.21429	1	-0.214286	1	1	ns	MOF
CG11638	57	38	32	23	27	17	2.11111	2.23529	0.0555556	1	1	ns	MOF
CG11883	147	14	111	12	109	11	1.34862	1.27273	-0.059633	1	1	ns	MOF
CG12061	83	84	14	14	14	13	5.92857	6.46154	0.082483	1	1	ns	MOF
CG12112	31	39	21	33	20	29	1.55	1.34483	-0.152564	0.850854	1	ns	MOF
CG12158	3	2	3	5	3	4	1	0.5	-1	1	1	ns	MOF
CG12204	61	89	30	44	29	39	2.10345	2.28205	0.0782642	0.882061	1	ns	MOF
CG12237	36	23	28	16	27	15	1.33333	1.53333	0.130435	0.835793	1	ns	MOF
CG12567	10	6	0	0	0	0	Inf	Inf	NA	1	1	ns	MOF
CG13299	11	11	9	9	9	9	1.22222	1.22222	0	1	1	ns	MOF
CG13364	11	2	0	0	0	0	Inf	Inf	NA	1	1	ns	MOF
CG13365	14	6	7	3	7	3	2	2	0	1	1	ns	MOF
CG13375	44	7	5	1	5	1	8.8	7	-0.257143	1	1	ns	MOF
CG14054	42	45	12	12	12	12	3.5	3.75	0.0666667	1	1	ns	MOF
CG14234	2	0	50	12	47	12	0.0425532	0	#NAME?	1	1	ns	MOF
CG1434	88	14	77	14	72	12	1.22222	1.16667	-0.047619	1	1	ns	MOF
CG14476	128	49	34	16	33	14	3.87879	3.5	-0.108225	0.855398	1	ns	MOF
CG14805	93	71	29	22	23	18	4.04348	3.94444	-0.0251072	1	1	ns	MOF
CG14946	46	24	39	23	38	22	1.21053	1.09091	-0.109649	0.854637	1	ns	MOF
CG14947	53	50	32	34	31	30	1.70968	1.66667	-0.0258065	1	1	ns	MOF
CG15199	15	17	9	10	9	10	1.66667	1.7	0.0196078	1	1	ns	MOF
CG15202	16	5	16	7	16	6	1	0.833333	-0.2	1	1	ns	MOF
CG15211	15	4	18	5	15	4	1	1	0	1	1	ns	MOF
CG15458	4	6	4	3	3	3	1.33333	2	0.333333	1	1	ns	MOF
CG15618	12	24	6	12	6	12	2	2	0	1	1	ns	MOF
CG15735	20	2	8	0	7	0	2.85714	Inf	1	1	1	ns	MOF
CG15773	62	42	50	41	49	36	1.26531	1.16667	-0.0845481	0.882035	1	ns	MOF
CG1637	50	29	53	32	49	30	1.02041	0.966667	-0.0555947	1	1	ns	MOF
CG17493	38	8	4	1	4	1	9.5	8	-0.1875	1	1	ns	MOF
CG17684	143	193	5	5	3	5	47.6667	38.6	-0.234888	1	1	ns	MOF
CG17691	61	37	4	2	3	1	20.3333	37	0.45045	1	1	ns	MOF
CG17715	49	20	0	0	0	0	Inf	Inf	NA	1	1	ns	MOF
CG17829	78	32	18	6	16	6	4.875	5.33333	0.0859375	1	1	ns	MOF
CG18292	53	9	32	7	31	6	1.70968	1.5	-0.139785	1	1	ns	MOF
CG18545	43	109	7	20	7	18	6.14286	6.05556	-0.0144168	1	1	ns	MOF
CG2533	32	41	17	21	14	18	2.28571	2.27778	-0.00348432	1	1	ns	MOF
CG3009	56	28	46	23	45	20	1.24444	1.4	0.111111	0.859888	1	ns	MOF
CG3011	76	24	69	23	68	22	1.11765	1.09091	-0.0245098	1	1	ns	MOF
CG3192	18	11	16	9	15	8	1.2	1.375	0.127273	1	1	ns	MOF
CG32198	29	29	16	14	16	13	1.8125	2.23077	0.1875	0.820249	1	ns	MOF
CG32230	13	1	1	0	1	0	13	Inf	1	1	1	ns	MOF
CG32369	159	80	131	72	128	67	1.24219	1.19403	-0.040332	0.918821	1	ns	MOF
CG32373	105	195	31	58	31	58	3.3871	3.36207	-0.00744417	1	1	ns	MOF
CG32452	112	192	15	28	15	26	7.46667	7.38462	-0.0111111	1	1	ns	MOF
CG32495	66	20	6	3	6	2	11	10	-0.1	1	1	ns	MOF
CG32803	36	37	16	19	16	19	2.25	1.94737	-0.155405	0.837517	1	ns	MOF
CG32819	72	17	1	0	1	0	72	Inf	1	1	1	ns	MOF
CG32857	41	31	0	0	0	0	Inf	Inf	NA	1	1	ns	MOF
CG33502	41	31	0	0	0	0	Inf	Inf	NA	1	1	ns	MOF
CG33669	0	0	11	46	5	45	0	0	NA	1	1	ns	MOF
CG33700	28	31	12	17	12	16	2.33333	1.9375	-0.204301	0.818565	1	ns	MOF
CG33981	4	2	5	3	5	3	0.8	0.666667	-0.2	1	1	ns	MOF
CG34031	33	53	4	6	4	6	8.25	8.83333	0.0660377	1	1	ns	MOF
CG34355	89	27	83	25	80	23	1.1125	1.17391	0.0523148	1	1	ns	MOF
CG3566	15	10	7	5	7	5	2.14286	2	-0.0714286	1	1	ns	MOF
CG3740	16	9	11	7	10	6	1.6	1.5	-0.0666667	1	1	ns	MOF
CG40002	12	12	1	0	1	0	12	Inf	1	1	1	ns	MOF
CG4020	87	17	62	13	60	13	1.45	1.30769	-0.108824	0.840332	1	ns	MOF
CG40472	12	12	2	3	1	2	12	6	-1	1	1	ns	MOF
CG42596	53	72	0	1	0	1	Inf	72	#NAME?	1	1	ns	MOF
CG42637	184	45	0	0	0	0	Inf	Inf	NA	1	1	ns	MOF
CG43271	0	2	1	6	1	6	0	0.333333	1	1	1	ns	MOF
CG43954	10	3	7	2	7	2	1.42857	1.5	0.047619	1	1	ns	MOF
CG44142	24	49	3	6	3	6	8	8.16667	0.0204082	1	1	ns	MOF
CG45080	12	15	1	2	1	2	12	7.5	-0.6	1	1	ns	MOF
CG5541	70	29	65	29	63	27	1.11111	1.07407	-0.0344828	1	1	ns	MOF
CG6179	49	11	45	14	44	11	1.11364	1	-0.113636	1	1	ns	MOF
CG6788	96	81	19	18	18	15	5.33333	5.4	0.0123457	1	1	ns	MOF
CG8028	80	39	49	26	48	25	1.66667	1.56	-0.0683761	0.875322	1	ns	MOF
CG8206	26	11	19	7	19	7	1.36842	1.57143	0.129187	1	1	ns	MOF
CG8578	32	2	31	3	28	2	1.14286	1	-0.142857	1	1	ns	MOF
CG9915	169	106	69	45	67	43	2.52239	2.46512	-0.0232329	1	1	ns	MOF
CHES-1-like	150	89	133	81	131	75	1.14504	1.18667	0.0350802	0.921537	1	ns	MOF
Caf1-180	200	187	155	142	147	135	1.36054	1.38519	0.0177889	0.937615	1	ns	MOF
Cap-G	228	145	90	56	83	51	2.74699	2.84314	0.033818	0.917775	1	ns	MOF
Cda4	60	15	30	6	28	6	2.14286	2.5	0.142857	1	1	ns	MOF
Chc	173	32	140	27	127	25	1.3622	1.28	-0.0642224	0.884184	1	ns	MOF
Cip4	49	13	71	23	71	21	0.690141	0.619048	-0.114843	0.844813	1	ns	MOF
CkIIbeta	13	0	9	0	7	0	1.85714	NA	NA	1	1	ns	MOF
CkIalpha	40	0	33	0	33	0	1.21212	NA	NA	1	1	ns	MOF
CoVIb	1	0	5	0	4	0	0.25	NA	NA	1	1	ns	MOF
Crg-1	0	1	7	12	7	11	0	0.0909091	1	1	1	ns	MOF
Cul4	92	21	32	8	32	7	2.875	3	0.0416667	1	1	ns	MOF
CycD	78	34	50	21	48	20	1.625	1.7	0.0441176	1	1	ns	MOF
Cyp309a2	101	65	66	49	65	43	1.55385	1.51163	-0.027929	1	1	ns	MOF
Dat	35	13	31	11	31	10	1.12903	1.3	0.131514	0.81236	1	ns	MOF
Dbp80	61	39	3	3	3	2	20.3333	19.5	-0.042735	1	1	ns	MOF
Dop1R1	27	15	40	24	40	24	0.675	0.625	-0.08	1	1	ns	MOF
Dsor1	35	4	36	3	35	3	1	1.33333	0.25	1	1	ns	MOF
Eip63E	19	0	51	1	51	1	0.372549	0	#NAME?	1	1	ns	MOF
Fic	108	33	72	20	69	19	1.56522	1.73684	0.0988142	0.871361	1	ns	MOF
GEFmeso	117	41	118	41	115	38	1.01739	1.07895	0.057052	0.896475	1	ns	MOF
GS	66	20	1	0	1	0	66	Inf	1	1	1	ns	MOF
GalNAc-T2	71	12	79	14	75	12	0.946667	1	0.0533333	1	1	ns	MOF
Gbeta13F	24	0	27	0	26	0	0.923077	NA	NA	1	1	ns	MOF
Gga	97	53	70	41	67	37	1.44776	1.43243	-0.0107012	1	1	ns	MOF
Gprk2	38	10	38	11	35	10	1.08571	1	-0.0857143	1	1	ns	MOF
Gyc76C	184	45	2	0	2	0	92	Inf	1	1	1	ns	MOF
His1:CG31617	31	25	0	0	0	0	Inf	Inf	NA	1	1	ns	MOF
His1:CG33804	35	23	0	0	0	0	Inf	Inf	NA	1	1	ns	MOF
His1:CG33810	30	25	0	0	0	0	Inf	Inf	NA	1	1	ns	MOF
His1:CG33813	35	23	0	0	0	0	Inf	Inf	NA	1	1	ns	MOF
His1:CG33816	30	25	0	0	0	0	Inf	Inf	NA	1	1	ns	MOF
His1:CG33834	32	27	0	0	0	0	Inf	Inf	NA	1	1	ns	MOF
His1:CG33837	31	25	0	0	0	0	Inf	Inf	NA	1	1	ns	MOF
His1:CG33840	31	25	0	0	0	0	Inf	Inf	NA	1	1	ns	MOF
His1:CG33843	31	25	0	0	0	0	Inf	Inf	NA	1	1	ns	MOF
His1:CG33846	31	25	0	0	0	0	Inf	Inf	NA	1	1	ns	MOF
His1:CG33849	31	25	0	0	0	0	Inf	Inf	NA	1	1	ns	MOF
His1:CG33852	31	25	0	0	0	0	Inf	Inf	NA	1	1	ns	MOF
His1:CG33864	31	25	0	0	0	0	Inf	Inf	NA	1	1	ns	MOF
His2B:CG17949	13	3	0	0	0	0	Inf	Inf	NA	1	1	ns	MOF
His2B:CG33870	13	3	0	0	0	0	Inf	Inf	NA	1	1	ns	MOF
His2B:CG33878	12	3	0	0	0	0	Inf	Inf	NA	1	1	ns	MOF
His2B:CG33880	13	3	0	0	0	0	Inf	Inf	NA	1	1	ns	MOF
His2B:CG33882	12	3	0	0	0	0	Inf	Inf	NA	1	1	ns	MOF
His2B:CG33884	13	3	0	0	0	0	Inf	Inf	NA	1	1	ns	MOF
His2B:CG33886	12	3	0	0	0	0	Inf	Inf	NA	1	1	ns	MOF
His2B:CG33888	13	3	0	0	0	0	Inf	Inf	NA	1	1	ns	MOF
His2B:CG33890	12	3	0	0	0	0	Inf	Inf	NA	1	1	ns	MOF
His2B:CG33902	13	3	0	0	0	0	Inf	Inf	NA	1	1	ns	MOF
His2B:CG33904	12	3	0	0	0	0	Inf	Inf	NA	1	1	ns	MOF
His2B:CG33906	13	3	0	0	0	0	Inf	Inf	NA	1	1	ns	MOF
His2B:CG33910	13	3	0	0	0	0	Inf	Inf	NA	1	1	ns	MOF
His3:CG33803	22	0	0	0	0	0	Inf	NA	NA	1	1	ns	MOF
His3:CG33809	22	0	0	0	0	0	Inf	NA	NA	1	1	ns	MOF
His3:CG33815	22	0	0	0	0	0	Inf	NA	NA	1	1	ns	MOF
His3:CG33833	22	0	0	0	0	0	Inf	NA	NA	1	1	ns	MOF
His3:CG33836	22	0	0	0	0	0	Inf	NA	NA	1	1	ns	MOF
His3:CG33839	22	0	0	0	0	0	Inf	NA	NA	1	1	ns	MOF
His3:CG33842	22	0	0	0	0	0	Inf	NA	NA	1	1	ns	MOF
His3:CG33845	22	0	0	0	0	0	Inf	NA	NA	1	1	ns	MOF
His3:CG33848	22	0	0	0	0	0	Inf	NA	NA	1	1	ns	MOF
His3:CG33851	22	0	0	0	0	0	Inf	NA	NA	1	1	ns	MOF
His3:CG33863	22	0	0	0	0	0	Inf	NA	NA	1	1	ns	MOF
His4:CG33869	14	1	0	0	0	0	Inf	Inf	NA	1	1	ns	MOF
His4:CG33877	14	1	0	0	0	0	Inf	Inf	NA	1	1	ns	MOF
His4:CG33879	14	1	0	0	0	0	Inf	Inf	NA	1	1	ns	MOF
His4:CG33881	14	1	0	0	0	0	Inf	Inf	NA	1	1	ns	MOF
His4:CG33883	14	0	0	0	0	0	Inf	NA	NA	1	1	ns	MOF
His4:CG33885	14	0	0	0	0	0	Inf	NA	NA	1	1	ns	MOF
His4:CG33887	14	0	0	0	0	0	Inf	NA	NA	1	1	ns	MOF
His4:CG33889	14	0	0	0	0	0	Inf	NA	NA	1	1	ns	MOF
His4:CG33901	13	0	0	0	0	0	Inf	NA	NA	1	1	ns	MOF
His4:CG33903	14	0	0	0	0	0	Inf	NA	NA	1	1	ns	MOF
His4:CG33905	14	0	0	0	0	0	Inf	NA	NA	1	1	ns	MOF
His4:CG33909	14	0	0	0	0	0	Inf	NA	NA	1	1	ns	MOF
IntS12	52	14	47	10	45	10	1.15556	1.4	0.174603	0.819589	1	ns	MOF
Lst8	47	11	39	9	37	8	1.27027	1.375	0.0761671	1	1	ns	MOF
MED18	11	3	5	1	5	1	2.2	3	0.266667	1	1	ns	MOF
MFS17	62	40	4	4	4	3	15.5	13.3333	-0.1625	1	1	ns	MOF
MRP	220	30	221	35	213	29	1.03286	1.03448	0.00156495	1	1	ns	MOF
Mlc-c	22	3	22	4	21	4	1.04762	0.75	-0.396825	1	1	ns	MOF
Muc26B	89	45	19	8	18	8	4.94444	5.625	0.120988	1	1	ns	MOF
Nop60B	60	8	41	5	39	5	1.53846	1.6	0.0384615	1	1	ns	MOF
Nsun2	125	69	80	41	77	40	1.62338	1.725	0.0589121	0.902414	1	ns	MOF
O-fut2	71	49	27	22	25	16	2.84	3.0625	0.0726531	0.856265	1	ns	MOF
Obp18a	16	26	13	21	13	21	1.23077	1.2381	0.00591716	1	1	ns	MOF
Pgam5	42	17	7	4	5	2	8.4	8.5	0.0117647	1	1	ns	MOF
Pink1	113	41	98	35	94	33	1.20213	1.24242	0.0324338	1	1	ns	MOF
Pka-R2	19	1	25	2	25	2	0.76	0.5	-0.52	1	1	ns	MOF
Psf3	29	5	27	6	24	5	1.20833	1	-0.208333	1	1	ns	MOF
Rab18	29	16	23	11	20	10	1.45	1.6	0.09375	1	1	ns	MOF
Rab21	32	17	5	3	4	2	8	8.5	0.0588235	1	1	ns	MOF
Rab27	25	4	11	2	11	2	2.27273	2	-0.136364	1	1	ns	MOF
Ran	22	4	8	1	8	1	2.75	4	0.3125	1	1	ns	MOF
Rbcn-3A	466	109	400	100	366	88	1.27322	1.23864	-0.027924	0.873481	1	ns	MOF
Rbp6	10	0	14	1	13	1	0.769231	0	#NAME?	1	1	ns	MOF
RpL35	12	1	17	1	15	1	0.8	1	0.2	1	1	ns	MOF
RpS28b	4	0	9	0	8	0	0.5	NA	NA	1	1	ns	MOF
S6kII	153	27	68	13	66	12	2.31818	2.25	-0.030303	1	1	ns	MOF
SK	78	18	66	16	63	13	1.2381	1.38462	0.10582	0.843386	1	ns	MOF
Scp1	11	5	1	1	1	1	11	5	-1.2	1	1	ns	MOF
Sdic3	56	26	0	0	0	0	Inf	Inf	NA	1	1	ns	MOF
Slmap	166	184	16	18	15	15	11.0667	12.2667	0.0978261	0.850078	1	ns	MOF
Snap25	37	90	0	0	0	0	Inf	Inf	NA	1	1	ns	MOF
Ste:CG33237	42	94	6	16	5	11	8.4	8.54545	0.0170213	1	1	ns	MOF
Ste:CG33238	41	98	0	0	0	0	Inf	Inf	NA	1	1	ns	MOF
Ste:CG33239	42	95	0	0	0	0	Inf	Inf	NA	1	1	ns	MOF
Ste:CG33240	41	97	0	0	0	0	Inf	Inf	NA	1	1	ns	MOF
Ste:CG33241	42	95	0	0	0	0	Inf	Inf	NA	1	1	ns	MOF
Ste:CG33242	45	92	0	0	0	0	Inf	Inf	NA	1	1	ns	MOF
Ste:CG33243	41	97	0	0	0	0	Inf	Inf	NA	1	1	ns	MOF
Ste:CG33244	41	96	0	0	0	0	Inf	Inf	NA	1	1	ns	MOF
Ste:CG33245	41	96	1	2	1	2	41	48	0.145833	1	1	ns	MOF
Ste:CG33246	43	95	0	0	0	0	Inf	Inf	NA	1	1	ns	MOF
TM4SF	2	5	1	2	0	2	Inf	2.5	#NAME?	1	1	ns	MOF
Tao	77	19	84	20	76	18	1.01316	1.05556	0.0401662	1	1	ns	MOF
Top3beta	145	68	114	60	102	45	1.42157	1.51111	0.0592561	0.818071	1	ns	MOF
Tre1	33	22	42	25	37	24	0.891892	0.916667	0.027027	1	1	ns	MOF
TrissinR	62	37	87	53	82	48	0.756098	0.770833	0.0191167	1	1	ns	MOF
Trpml	105	30	0	0	0	0	Inf	Inf	NA	1	1	ns	MOF
Trxr-1	79	28	60	18	53	17	1.49057	1.64706	0.0950135	0.860587	1	ns	MOF
Tyler	64	19	42	11	38	11	1.68421	1.72727	0.0249307	1	1	ns	MOF
Ubc7	17	2	23	2	23	2	0.73913	1	0.26087	1	1	ns	MOF
Vps26	61	19	21	6	19	6	3.21053	3.16667	-0.0138504	1	1	ns	MOF
Vsx2	86	31	80	29	74	28	1.16216	1.10714	-0.0496949	0.879947	1	ns	MOF
Wnt6	73	25	56	21	56	20	1.30357	1.25	-0.0428571	1	1	ns	MOF
X11Lbeta	276	123	257	118	248	112	1.1129	1.09821	-0.0133753	0.93751	1	ns	MOF
bab1	152	53	121	46	114	43	1.33333	1.23256	-0.081761	0.810284	1	ns	MOF
conu	99	99	14	13	14	13	7.07143	7.61538	0.0714286	1	1	ns	MOF
crp	94	21	58	13	57	13	1.64912	1.61538	-0.0208855	1	1	ns	MOF
ctp	6	0	6	0	6	0	1	NA	NA	1	1	ns	MOF
cv	29	1	30	2	29	2	1	0.5	-1	1	1	ns	MOF
cyr	88	47	64	37	60	34	1.46667	1.38235	-0.0609929	0.888556	1	ns	MOF
dome	202	92	153	73	147	68	1.37415	1.35294	-0.0156758	1	1	ns	MOF
dx	101	16	118	19	117	19	0.863248	0.842105	-0.0251068	1	1	ns	MOF
e(y)3	265	171	164	107	156	101	1.69872	1.69307	-0.00333633	1	1	ns	MOF
eIF-2alpha	36	18	13	7	13	7	2.76923	2.57143	-0.0769231	1	1	ns	MOF
eIF5	55	16	31	8	31	8	1.77419	2	0.112903	1	1	ns	MOF
exd	32	0	37	0	32	0	1	NA	NA	1	1	ns	MOF
fas	103	28	105	25	100	25	1.03	1.12	0.0803571	0.877595	1	ns	MOF
hiw	832	276	626	213	606	202	1.37294	1.36634	-0.00483092	1	1	ns	MOF
hoe1	76	14	66	14	65	14	1.16923	1	-0.169231	0.836151	1	ns	MOF
iav	182	26	148	22	144	22	1.26389	1.18182	-0.0694444	0.876926	1	ns	MOF
kat80	100	36	100	37	100	35	1	1.02857	0.0277778	1	1	ns	MOF
mRpL16	0	0	16	8	13	7	0	0	NA	1	1	ns	MOF
mRpL3	69	22	47	19	46	16	1.5	1.375	-0.0909091	0.850373	1	ns	MOF
ptr	215	183	132	116	129	111	1.66667	1.64865	-0.010929	1	1	ns	MOF
rngo	80	18	17	4	17	3	4.70588	6	0.215686	1	1	ns	MOF
sgg	54	13	46	13	44	12	1.22727	1.08333	-0.132867	0.824577	1	ns	MOF
sl	235	17	190	15	186	15	1.26344	1.13333	-0.114801	0.85412	1	ns	MOF
slgA	75	15	50	9	48	9	1.5625	1.66667	0.0625	1	1	ns	MOF
spirit	69	75	40	43	38	39	1.81579	1.92308	0.0557895	0.888069	1	ns	MOF
su(f)	130	13	3	0	3	0	43.3333	Inf	1	1	1	ns	MOF
sun	2	0	8	1	8	1	0.25	0	#NAME?	1	1	ns	MOF
tlk	155	22	67	10	65	10	2.38462	2.2	-0.0839161	0.838132	1	ns	MOF
xit	89	31	66	21	64	21	1.39062	1.47619	0.0579637	0.872258	1	ns	MOF
z	94	16	63	11	63	9	1.49206	1.77778	0.160714	0.826675	1	ns	MOF
CG12885	NA	NA	NA	NA	NA	NA	NA	NA	NA	NA	NA	NA	MOF
CG14459	NA	NA	NA	NA	NA	NA	NA	NA	NA	NA	NA	NA	MOF
CG14798	NA	NA	NA	NA	NA	NA	NA	NA	NA	NA	NA	NA	MOF
CG2316	NA	NA	NA	NA	NA	NA	NA	NA	NA	NA	NA	NA	MOF
CG31998	NA	NA	NA	NA	NA	NA	NA	NA	NA	NA	NA	NA	MOF
CG44774	NA	NA	NA	NA	NA	NA	NA	NA	NA	NA	NA	NA	MOF
CG45783	NA	NA	NA	NA	NA	NA	NA	NA	NA	NA	NA	NA	MOF
CG45784	NA	NA	NA	NA	NA	NA	NA	NA	NA	NA	NA	NA	MOF
CaMKI	NA	NA	NA	NA	NA	NA	NA	NA	NA	NA	NA	NA	MOF
Caps	NA	NA	NA	NA	NA	NA	NA	NA	NA	NA	NA	NA	MOF
Crk	NA	NA	NA	NA	NA	NA	NA	NA	NA	NA	NA	NA	MOF
PlexB	NA	NA	NA	NA	NA	NA	NA	NA	NA	NA	NA	NA	MOF
Rad23	NA	NA	NA	NA	NA	NA	NA	NA	NA	NA	NA	NA	MOF
Sdic4	NA	NA	NA	NA	NA	NA	NA	NA	NA	NA	NA	NA	MOF
Syt7	NA	NA	NA	NA	NA	NA	NA	NA	NA	NA	NA	NA	MOF
bip2	NA	NA	NA	NA	NA	NA	NA	NA	NA	NA	NA	NA	MOF
cbx	NA	NA	NA	NA	NA	NA	NA	NA	NA	NA	NA	NA	MOF
eIF4G	NA	NA	NA	NA	NA	NA	NA	NA	NA	NA	NA	NA	MOF
fh	NA	NA	NA	NA	NA	NA	NA	NA	NA	NA	NA	NA	MOF
pho	NA	NA	NA	NA	NA	NA	NA	NA	NA	NA	NA	NA	MOF
xmas-1	NA	NA	NA	NA	NA	NA	NA	NA	NA	NA	NA	NA	MOF
xmas-2	NA	NA	NA	NA	NA	NA	NA	NA	NA	NA	NA	NA	MOF
brp	191	310	210	23	197	19	0.969543	16.3158	0.940576	1.3e-43	6.24e-40	***	MSL1
Rpt3	144	295	60	0	60	0	2.4	Inf	1	1.25e-26	3e-23	***	MSL1
kug	782	163	100	116	97	114	8.06186	1.42982	-4.63835	3.13e-26	5e-23	***	MSL1
Nup205	339	330	242	44	233	43	1.45494	7.67442	0.810417	9.64e-24	1.15e-20	***	MSL1
Tep3	626	1095	215	117	210	114	2.98095	9.60526	0.689654	3.08e-21	2.46e-18	***	MSL1
Hr4	294	699	138	72	124	67	2.37097	10.4328	0.77274	7.85e-20	5.36e-17	***	MSL1
AnxB9	102	209	47	1	45	1	2.26667	209	0.989155	1.37e-18	8.21e-16	***	MSL1
Tnks	215	248	147	29	140	26	1.53571	9.53846	0.838998	1.85e-18	9.84e-16	***	MSL1
CG43143	403	96	99	112	96	108	4.19792	0.888889	-3.72266	4.86e-18	2.32e-15	***	MSL1
sr	168	309	114	39	113	38	1.48673	8.13158	0.817166	1.06e-17	4.6e-15	***	MSL1
CG3368	215	53	72	109	67	101	3.20896	0.524752	-5.11518	1.47e-17	5.88e-15	***	MSL1
CG5270	477	142	100	126	98	116	4.86735	1.22414	-2.97614	1.02e-16	3.77e-14	***	MSL1
Cubn	807	953	429	235	412	222	1.95874	4.29279	0.543715	1.17e-16	3.98e-14	***	MSL1
flw	96	194	36	0	36	0	2.66667	Inf	1	2.8e-16	8.38e-14	***	MSL1
CG15892	22	125	36	11	36	9	0.611111	13.8889	0.956	9.96e-16	2.8e-13	***	MSL1
btv	656	292	233	240	229	236	2.86463	1.23729	-1.31525	4.97e-13	1.19e-10	***	MSL1
Mical	389	136	136	142	134	142	2.90299	0.957746	-2.03106	1.27e-12	2.88e-10	***	MSL1
alpha-Man-II	203	27	50	48	48	45	4.22917	0.6	-6.04861	7.43e-12	1.62e-09	***	MSL1
CG4554	541	130	382	225	371	212	1.45822	0.613208	-1.37802	1.91e-11	3.81e-09	***	MSL1
ry	248	29	139	82	133	74	1.86466	0.391892	-3.7581	2.59e-11	4.96e-09	***	MSL1
CG10011	366	430	233	116	226	111	1.61947	3.87387	0.581951	6.56e-11	1.16e-08	***	MSL1
CG7728	213	26	63	47	63	45	3.38095	0.577778	-4.85165	2.94e-10	4.86e-08	***	MSL1
NaCP60E	352	65	68	53	67	52	5.25373	1.25	-3.20299	9.54e-10	1.47e-07	***	MSL1
CG12964	186	55	107	110	106	105	1.75472	0.52381	-2.34991	2.55e-09	3.7e-07	***	MSL1
vari	142	254	37	9	37	8	3.83784	31.75	0.879123	2.52e-09	3.7e-07	***	MSL1
Apc2	458	537	144	68	142	65	3.22535	8.26154	0.609594	2.99e-09	4.08e-07	***	MSL1
CG8908	358	327	225	88	220	85	1.62727	3.84706	0.577009	3.78e-09	5.02e-07	***	MSL1
CG1801	273	180	129	24	125	21	2.184	8.57143	0.7452	5.61e-09	7.13e-07	***	MSL1
RhoGEF3	726	313	143	143	140	136	5.18571	2.30147	-1.25322	5.66e-09	7.13e-07	***	MSL1
ArfGAP3	101	42	3	22	2	22	50.5	1.90909	-25.4524	6.96e-09	8.52e-07	***	MSL1
ds	493	132	350	207	338	195	1.45858	0.676923	-1.15472	7.12e-09	8.52e-07	***	MSL1
siz	152	10	45	28	43	26	3.53488	0.384615	-8.1907	1.09e-08	1.27e-06	***	MSL1
l(2)gd1	155	41	68	73	68	71	2.27941	0.577465	-2.94727	1.16e-08	1.33e-06	***	MSL1
CG34404	128	18	56	48	56	45	2.28571	0.4	-4.71429	1.79e-08	1.99e-06	***	MSL1
CG2247	223	598	80	78	75	71	2.97333	8.42254	0.646979	1.85e-08	2.01e-06	***	MSL1
CG31368	264	52	124	78	119	76	2.21849	0.684211	-2.2424	1.89e-08	2.01e-06	***	MSL1
CG15208	95	272	28	11	28	11	3.39286	24.7273	0.862789	2.12e-08	2.2e-06	***	MSL1
CG43078	427	109	302	181	287	165	1.4878	0.660606	-1.25218	2.24e-08	2.28e-06	***	MSL1
pcm	260	313	176	96	166	84	1.56627	3.72619	0.57966	2.72e-08	2.71e-06	***	MSL1
CG11873	415	96	328	174	323	168	1.28483	0.571429	-1.24845	2.97e-08	2.78e-06	***	MSL1
CG5877	190	416	84	64	82	63	2.31707	6.60317	0.649097	2.95e-08	2.78e-06	***	MSL1
Dronc	94	133	62	21	61	18	1.54098	7.38889	0.791446	2.88e-08	2.78e-06	***	MSL1
pyd	353	83	114	81	113	77	3.12389	1.07792	-1.89807	3.27e-08	3.01e-06	***	MSL1
fs(1)Yb	199	429	103	85	91	73	2.18681	5.87671	0.627885	3.49e-08	3.09e-06	***	MSL1
Gyc88E	288	373	139	70	133	69	2.16541	5.4058	0.599428	3.61e-08	3.14e-06	***	MSL1
Myo31DF	145	119	139	39	136	33	1.06618	3.60606	0.704338	3.68e-08	3.14e-06	***	MSL1
kst	640	43	524	107	502	95	1.2749	0.452632	-1.81664	3.83e-08	3.21e-06	***	MSL1
CG9723	79	129	50	19	48	14	1.64583	9.21429	0.821382	4.29e-08	3.54e-06	***	MSL1
Doa	264	81	188	147	179	138	1.47486	0.586957	-1.51273	4.41e-08	3.57e-06	***	MSL1
Set2	492	499	322	179	308	167	1.5974	2.98802	0.465398	5.03e-08	4.01e-06	***	MSL1
CG1951	154	16	71	43	69	40	2.23188	0.4	-4.57971	7.4e-08	5.8e-06	***	MSL1
Cortactin	111	292	58	46	56	42	1.98214	6.95238	0.714897	8.21e-08	6.33e-06	***	MSL1
CG33158	173	19	121	59	120	58	1.44167	0.327586	-3.40088	8.38e-08	6.36e-06	***	MSL1
Aats-gln	125	24	56	53	54	49	2.31481	0.489796	-3.72608	1.04e-07	7.74e-06	***	MSL1
Vps45	128	6	25	18	24	16	5.33333	0.375	-13.2222	1.11e-07	8.14e-06	***	MSL1
Tep2	595	1134	147	141	144	137	4.13194	8.27737	0.500814	1.13e-07	8.2e-06	***	MSL1
wg	64	81	63	15	59	14	1.08475	5.78571	0.812513	1.57e-07	1.1e-05	***	MSL1
CG8334	266	41	62	40	61	39	4.36066	1.05128	-3.14794	1.59e-07	1.1e-05	***	MSL1
CG34384	290	47	44	32	44	32	6.59091	1.46875	-3.48743	1.79e-07	1.23e-05	***	MSL1
CG13151	125	43	35	50	34	50	3.67647	0.86	-3.27497	2.23e-07	1.5e-05	***	MSL1
CG11123	131	41	37	48	35	47	3.74286	0.87234	-3.29059	2.75e-07	1.78e-05	***	MSL1
fws	135	38	64	67	61	64	2.21311	0.59375	-2.72735	2.89e-07	1.85e-05	***	MSL1
CG9425	340	46	152	71	147	61	2.31293	0.754098	-2.06714	3.21e-07	2.02e-05	***	MSL1
ric8a	94	12	47	43	38	32	2.47368	0.375	-5.59649	3.72e-07	2.31e-05	***	MSL1
Pex6	142	32	75	61	72	60	1.97222	0.533333	-2.69792	3.91e-07	2.4e-05	***	MSL1
CG14438	585	1002	233	240	231	230	2.53247	4.35652	0.418695	4.66e-07	2.78e-05	***	MSL1
Or67a	70	147	67	38	64	38	1.09375	3.86842	0.717262	4.6e-07	2.78e-05	***	MSL1
sls	2746	1871	1855	1639	1790	1538	1.53408	1.21651	-0.261043	4.85e-07	2.86e-05	***	MSL1
CG12717	164	288	76	45	73	44	2.24658	6.54545	0.656773	5.64e-07	3.29e-05	***	MSL1
CG10903	57	4	9	14	8	13	7.125	0.307692	-22.1562	6.82e-07	3.88e-05	***	MSL1
Kdm2	234	27	51	28	50	28	4.68	0.964286	-3.85333	6.82e-07	3.88e-05	***	MSL1
CG8378	65	62	30	2	30	1	2.16667	62	0.965054	7.25e-07	4.04e-05	***	MSL1
CG8740	193	56	74	70	73	66	2.64384	0.848485	-2.11595	7.26e-07	4.04e-05	***	MSL1
CG14395	172	29	99	60	95	57	1.81053	0.508772	-2.55862	7.8e-07	4.29e-05	***	MSL1
CG14073	287	113	139	128	138	123	2.07971	0.918699	-1.26376	9.07e-07	4.93e-05	***	MSL1
CG12698	105	132	58	15	53	15	1.98113	8.8	0.774871	9.41e-07	5e-05	***	MSL1
dmrt93B	47	153	49	46	48	42	0.979167	3.64286	0.731209	9.31e-07	5e-05	***	MSL1
CG8176	147	14	56	35	56	30	2.625	0.466667	-4.625	9.53e-07	5.01e-05	***	MSL1
Aats-gly	119	10	62	33	61	32	1.95082	0.3125	-5.24262	1.21e-06	6.21e-05	***	MSL1
Rs1	148	7	46	19	46	19	3.21739	0.368421	-7.73292	1.2e-06	6.21e-05	***	MSL1
plx	245	45	28	30	24	23	10.2083	1.95652	-4.21759	1.34e-06	6.83e-05	***	MSL1
Aatf	89	20	59	59	59	56	1.50847	0.357143	-3.22373	1.47e-06	7.34e-05	***	MSL1
CG2889	133	156	61	18	59	18	2.25424	8.66667	0.739896	1.48e-06	7.34e-05	***	MSL1
Saf6	126	43	58	69	57	65	2.21053	0.661538	-2.34149	1.49e-06	7.34e-05	***	MSL1
CG7065	216	243	121	58	116	53	1.86207	4.58491	0.59387	1.57e-06	7.68e-05	***	MSL1
CG12301	148	77	32	60	31	56	4.77419	1.375	-2.47214	1.87e-06	8.88e-05	***	MSL1
CG8379	111	6	32	17	31	17	3.58065	0.352941	-9.14516	1.87e-06	8.88e-05	***	MSL1
CG9801	108	26	19	26	18	26	6	1	-5	1.85e-06	8.88e-05	***	MSL1
Tes	140	36	85	73	84	69	1.66667	0.521739	-2.19444	1.91e-06	8.95e-05	***	MSL1
Not10	112	19	45	39	45	36	2.48889	0.527778	-3.71579	2.15e-06	9.97e-05	***	MSL1
Klp98A	162	28	133	70	127	70	1.27559	0.4	-2.18898	2.47e-06	0.000113521	***	MSL1
CG18596	194	113	112	146	108	142	1.7963	0.795775	-1.25729	2.57e-06	0.000117042	***	MSL1
CG6744	109	62	22	51	22	50	4.95455	1.24	-2.9956	2.62e-06	0.000118406	***	MSL1
CG11970	282	111	67	71	66	69	4.27273	1.6087	-1.65602	2.94e-06	0.000131544	***	MSL1
CG15445	124	125	58	16	57	14	2.17544	8.92857	0.756351	3.16e-06	0.000139862	***	MSL1
CG15523	663	232	407	253	390	231	1.7	1.00433	-0.692672	3.24e-06	0.000142344	***	MSL1
CG10958	123	30	127	3	123	3	1	10	0.9	3.49e-06	0.00015179	***	MSL1
RpLP0-like	38	6	8	20	8	18	4.75	0.333333	-13.25	3.86e-06	0.000166238	***	MSL1
CG9302	88	18	32	35	27	30	3.25926	0.6	-4.4321	4.05e-06	0.00017144	***	MSL1
Cdc42	43	58	18	0	17	0	2.52941	Inf	1	4.19e-06	0.000175594	***	MSL1
Dbp45A	95	18	26	30	26	27	3.65385	0.666667	-4.48077	4.74e-06	0.000195395	***	MSL1
CG13458	130	63	38	61	38	60	3.42105	1.05	-2.25815	5.1e-06	0.000208315	***	MSL1
Cyp6a13	100	29	32	37	29	37	3.44828	0.783784	-3.39952	5.36e-06	0.000217084	***	MSL1
mys	137	79	96	14	91	13	1.50549	6.07692	0.75226	5.58e-06	0.000224385	***	MSL1
RIOK2	86	19	33	34	31	34	2.77419	0.558824	-3.96435	6.29e-06	0.000248558	***	MSL1
cp309	427	228	255	241	252	235	1.69444	0.970213	-0.746467	6.27e-06	0.000248558	***	MSL1
CG10286	127	36	12	21	11	20	11.5455	1.8	-5.41414	6.54e-06	0.000256506	***	MSL1
bru	187	68	26	37	26	36	7.19231	1.88889	-2.80769	7.72e-06	0.000300283	***	MSL1
CG2025	182	186	90	37	88	33	2.06818	5.63636	0.633065	8.25e-06	0.000318209	***	MSL1
Aats-glupro	268	70	207	120	201	115	1.33333	0.608696	-1.19048	9.05e-06	0.000340261	***	MSL1
CG14200	346	513	220	196	209	179	1.6555	2.86592	0.422349	9.11e-06	0.000340261	***	MSL1
CG8485	99	23	66	55	65	55	1.52308	0.418182	-2.64214	8.91e-06	0.000340261	***	MSL1
ScpX	87	5	46	28	46	22	1.8913	0.227273	-7.32174	8.98e-06	0.000340261	***	MSL1
SIDL	193	65	79	72	77	69	2.50649	0.942029	-1.66074	9.52e-06	0.000350111	***	MSL1
gpp	288	60	40	30	40	30	7.2	2	-2.6	9.45e-06	0.000350111	***	MSL1
twf	64	1	42	18	40	17	1.6	0.0588235	-26.2	9.59e-06	0.000350296	***	MSL1
CG7488	74	15	21	26	18	23	4.11111	0.652174	-5.3037	9.72e-06	0.000352183	***	MSL1
CG3847	58	35	45	2	44	2	1.31818	17.5	0.924675	1.06e-05	0.000379558	***	MSL1
ClC-c	140	5	41	15	40	14	3.5	0.357143	-8.8	1.1e-05	0.000393906	***	MSL1
wapl	224	75	85	74	83	70	2.6988	1.07143	-1.51888	1.18e-05	0.000418724	***	MSL1
p	138	27	17	22	17	19	8.11765	1.42105	-4.71242	1.23e-05	0.000431294	***	MSL1
CG10132	186	25	86	41	85	40	2.18824	0.625	-2.50118	1.29e-05	0.000448511	***	MSL1
pug	158	20	78	42	74	36	2.13514	0.555556	-2.84324	1.29e-05	0.000448511	***	MSL1
CG2691	210	190	168	76	165	70	1.27273	2.71429	0.5311	1.3e-05	0.000449037	***	MSL1
CG2694	128	261	63	51	59	45	2.16949	5.8	0.62595	1.33e-05	0.000452889	***	MSL1
Cda5	160	90	34	60	34	57	4.70588	1.57895	-1.98039	1.38e-05	0.000463857	***	MSL1
Strn-Mlck	1551	1556	719	551	692	515	2.24133	3.02136	0.258172	1.38e-05	0.000463857	***	MSL1
l(2)37Cb	153	16	45	24	42	22	3.64286	0.727273	-4.00893	1.54e-05	0.000514028	***	MSL1
Nrx-1	225	12	222	46	213	45	1.05634	0.266667	-2.96127	1.58e-05	0.000525289	***	MSL1
CG8060	204	92	103	112	101	103	2.0198	0.893204	-1.2613	1.66e-05	0.000548338	***	MSL1
CoRest	104	113	87	35	84	32	1.2381	3.53125	0.649389	1.69e-05	0.000552138	***	MSL1
CG8097	89	151	36	14	33	13	2.69697	11.6154	0.767811	1.71e-05	0.000555071	***	MSL1
Top1	135	136	61	18	60	18	2.25	7.55556	0.702206	1.72e-05	0.000555071	***	MSL1
CG2116	92	130	51	20	49	20	1.87755	6.5	0.711146	1.75e-05	0.000562201	***	MSL1
CG5262	82	25	15	24	14	24	5.85714	1.04167	-4.62286	1.76e-05	0.000562201	***	MSL1
CG5098	221	88	114	109	112	100	1.97321	0.88	-1.24229	1.81e-05	0.000571935	***	MSL1
Mhcl	283	58	186	88	177	84	1.59887	0.690476	-1.3156	1.83e-05	0.000576306	***	MSL1
CG12241	139	6	70	20	67	20	2.07463	0.3	-5.91542	1.92e-05	0.000601149	***	MSL1
scrib	274	80	320	185	306	175	0.895425	0.457143	-0.958742	1.97e-05	0.000612848	***	MSL1
Plc21C	214	15	58	20	58	20	3.68966	0.75	-3.91954	2.01e-05	0.000621203	***	MSL1
ema	176	35	71	44	69	43	2.55072	0.813953	-2.13375	2.06e-05	0.000631454	***	MSL1
tefu	458	257	224	221	218	208	2.10092	1.23558	-0.700353	2.23e-05	0.000678647	***	MSL1
Ance-2	109	34	83	80	82	75	1.32927	0.453333	-1.93221	2.31e-05	0.000689894	***	MSL1
CG1647	186	186	67	142	64	138	2.90625	1.34783	-1.15625	2.3e-05	0.000689894	***	MSL1
mv	493	169	430	259	419	240	1.17661	0.704167	-0.670927	2.31e-05	0.000689894	***	MSL1
ash1	350	142	74	68	72	68	4.86111	2.08824	-1.32786	2.64e-05	0.000785539	***	MSL1
Arc42	79	6	41	23	40	22	1.975	0.272727	-6.24167	2.7e-05	0.000796243	***	MSL1
CG12413	124	26	62	45	61	44	2.03279	0.590909	-2.4401	2.85e-05	0.000831009	***	MSL1
Sln	122	12	64	30	61	28	2	0.428571	-3.66667	2.84e-05	0.000831009	***	MSL1
l(3)76BDm	224	64	55	45	55	45	4.07273	1.42222	-1.86364	2.88e-05	0.000834182	***	MSL1
Clbn	181	33	91	49	89	48	2.03371	0.6875	-1.95812	2.91e-05	0.000839374	***	MSL1
CG2662	71	89	59	24	57	21	1.24561	4.2381	0.706091	3.05e-05	0.000868412	***	MSL1
CG7966	81	21	40	41	38	39	2.13158	0.538462	-2.95865	3.04e-05	0.000868412	***	MSL1
pdm3	174	34	88	51	87	50	2	0.68	-1.94118	3.4e-05	0.000963293	***	MSL1
CG10936	276	85	196	122	191	119	1.44503	0.714286	-1.02304	3.58e-05	0.00100799	**	MSL1
Pex23	214	58	35	33	34	31	6.29412	1.87097	-2.3641	3.61e-05	0.00100906	**	MSL1
CG32113	757	152	487	165	472	161	1.60381	0.944099	-0.698776	3.65e-05	0.00101413	**	MSL1
neur	96	16	23	23	23	21	4.17391	0.761905	-4.47826	3.69e-05	0.00102133	**	MSL1
GCC185	194	87	68	81	64	70	3.03125	1.24286	-1.43894	3.75e-05	0.00103013	**	MSL1
pgant3	95	21	27	28	27	27	3.51852	0.777778	-3.52381	3.92e-05	0.00106657	**	MSL1
phr	104	42	35	51	28	40	3.71429	1.05	-2.53741	3.91e-05	0.00106657	**	MSL1
Calx	90	24	73	2	71	1	1.26761	24	0.947183	3.99e-05	0.00107894	**	MSL1
CG7265	78	32	21	39	20	35	3.9	0.914286	-3.26562	4.29e-05	0.00115165	**	MSL1
Tango4	78	48	59	8	59	7	1.32203	6.85714	0.807203	4.36e-05	0.00116595	**	MSL1
CG31021	101	68	54	96	53	92	1.90566	0.73913	-1.57825	4.54e-05	0.00120158	**	MSL1
CG5112	92	28	38	41	35	39	2.62857	0.717949	-2.66122	4.55e-05	0.00120158	**	MSL1
BBS8	92	14	40	29	40	28	2.3	0.5	-3.6	4.66e-05	0.00122524	**	MSL1
Fit2	157	18	49	26	42	22	3.7381	0.818182	-3.56878	4.79e-05	0.00125172	**	MSL1
CG14299	430	222	231	208	222	194	1.93694	1.14433	-0.692639	4.91e-05	0.00127024	**	MSL1
phl	115	0	88	12	83	12	1.38554	0	#NAME?	4.9e-05	0.00127024	**	MSL1
DIP2	247	47	21	17	19	17	13	2.76471	-3.70213	5.01e-05	0.00128842	**	MSL1
CG42389	229	48	153	75	145	72	1.57931	0.666667	-1.36897	5.54e-05	0.0014162	**	MSL1
CG8460	65	11	47	37	47	37	1.38298	0.297297	-3.65184	5.68e-05	0.00142914	**	MSL1
cos	216	94	61	68	59	63	3.66102	1.49206	-1.45366	5.66e-05	0.00142914	**	MSL1
gogo	160	59	33	39	31	37	5.16129	1.59459	-2.23674	5.63e-05	0.00142914	**	MSL1
Bruce	810	333	138	104	136	102	5.95588	3.26471	-0.824324	6.15e-05	0.00152446	**	MSL1
CG4752	253	39	207	78	202	74	1.25248	0.527027	-1.37649	6.13e-05	0.00152446	**	MSL1
CG9626	242	90	58	54	57	53	4.24561	1.69811	-1.50019	6.13e-05	0.00152446	**	MSL1
rno	424	223	47	58	45	57	9.42222	3.91228	-1.40837	6.2e-05	0.00152837	**	MSL1
CG11261	141	410	46	55	46	54	3.06522	7.59259	0.596288	6.42e-05	0.00157364	**	MSL1
CG12213	102	26	26	28	23	25	4.43478	1.04	-3.26421	7.03e-05	0.00169822	**	MSL1
CG6453	100	33	40	46	35	40	2.85714	0.825	-2.4632	7.01e-05	0.00169822	**	MSL1
mRNA-cap	107	96	69	22	67	19	1.59701	5.05263	0.683924	7e-05	0.00169822	**	MSL1
CG9098	166	31	126	62	122	61	1.36066	0.508197	-1.67742	7.09e-05	0.00170459	**	MSL1
CG43370	240	106	138	123	132	116	1.81818	0.913793	-0.989708	7.42e-05	0.00176564	**	MSL1
Spt5	207	32	146	6	144	3	1.4375	10.6667	0.865234	7.81e-05	0.00184986	**	MSL1
CG42326	206	71	119	91	115	87	1.7913	0.816092	-1.19498	7.89e-05	0.00185832	**	MSL1
timeout	175	58	111	87	110	83	1.59091	0.698795	-1.27665	8.47e-05	0.00198655	**	MSL1
CG10144	208	60	120	80	118	77	1.76271	0.779221	-1.26215	8.55e-05	0.0019947	**	MSL1
DNApol-iota	122	28	24	23	24	23	5.08333	1.21739	-3.1756	9.29e-05	0.00215666	**	MSL1
Ace	68	8	56	32	53	32	1.28302	0.25	-4.13208	9.34e-05	0.00215822	**	MSL1
5-HT2B	132	37	37	36	37	34	3.56757	1.08824	-2.27831	9.47e-05	0.00217781	**	MSL1
Mrtf	205	62	170	111	169	107	1.21302	0.579439	-1.09343	9.71e-05	0.00222295	**	MSL1
cta	66	11	14	18	14	16	4.71429	0.6875	-5.85714	9.89e-05	0.00225267	**	MSL1
CG4165	206	138	147	51	139	42	1.48201	3.28571	0.548952	0.000103801	0.00235298	**	MSL1
CG6388	119	21	84	45	79	44	1.50633	0.477273	-2.15612	0.000106296	0.00239817	**	MSL1
SpdS	48	4	12	11	11	11	4.36364	0.363636	-11	0.000112908	0.00253539	**	MSL1
CG13667	113	54	54	67	49	63	2.30612	0.857143	-1.69048	0.000114871	0.00254366	**	MSL1
CG6125	231	385	51	34	50	33	4.62	11.6667	0.604	0.00011438	0.00254366	**	MSL1
Sym	222	96	9	20	8	18	27.75	5.33333	-4.20312	0.000116571	0.00255761	**	MSL1
ana3	425	509	135	85	125	82	3.4	6.20732	0.452259	0.000116485	0.00255761	**	MSL1
ird1	192	52	59	45	59	43	3.25424	1.2093	-1.691	0.000117688	0.00257032	**	MSL1
Mtp	130	96	22	50	22	49	5.90909	1.95918	-2.0161	0.000121355	0.00262643	**	MSL1
Cpr73D	99	37	36	43	36	43	2.75	0.860465	-2.19595	0.000124081	0.00267334	**	MSL1
Smurf	154	18	99	38	93	36	1.65591	0.5	-2.31183	0.000125932	0.00270104	**	MSL1
CG3589	91	29	17	26	16	23	5.6875	1.26087	-3.51078	0.000133489	0.00285034	**	MSL1
CG8297	53	56	42	11	42	10	1.2619	5.6	0.77466	0.000135213	0.00286483	**	MSL1
E(bx)	372	174	31	39	30	38	12.4	4.57895	-1.70805	0.000135365	0.00286483	**	MSL1
Maf1	25	6	1	9	0	7	Inf	0.857143	#NAME?	0.000135972	0.00286499	**	MSL1
CG7099	400	85	187	88	184	79	2.17391	1.07595	-1.02046	0.000136628	0.0028662	**	MSL1
CG16742	283	261	163	262	161	247	1.75776	1.05668	-0.663478	0.000138475	0.00289226	**	MSL1
CG32165	189	202	15	49	9	38	21	5.31579	-2.9505	0.000146768	0.00303892	**	MSL1
Irbp	124	58	25	38	25	37	4.96	1.56757	-2.16414	0.000148653	0.00306469	**	MSL1
CG42255	711	839	366	321	356	294	1.99719	2.85374	0.30015	0.000151249	0.00309472	**	MSL1
CG45263	158	82	60	73	58	70	2.72414	1.17143	-1.32548	0.000159344	0.00324316	**	MSL1
Taf4	121	41	61	2	54	2	2.24074	20.5	0.890696	0.00016066	0.00325609	**	MSL1
CG18273	288	216	38	68	36	63	8	3.42857	-1.33333	0.000167537	0.00338114	**	MSL1
CG4806	125	46	32	42	29	34	4.31034	1.35294	-2.18591	0.000171568	0.00344793	**	MSL1
Ost48	71	9	46	26	42	26	1.69048	0.346154	-3.8836	0.000173623	0.00346106	**	MSL1
ihog	156	55	85	69	80	67	1.95	0.820896	-1.37545	0.000173668	0.00346106	**	MSL1
Fak	204	63	152	101	147	95	1.38776	0.663158	-1.09265	0.000174873	0.00347061	**	MSL1
Lrrk	432	85	293	114	279	103	1.54839	0.825243	-0.876281	0.00017879	0.00353368	**	MSL1
CG3223	79	25	15	22	15	22	5.26667	1.13636	-3.63467	0.000188356	0.00370743	**	MSL1
Nlg4	166	27	176	79	171	70	0.97076	0.385714	-1.51679	0.000191237	0.00374872	**	MSL1
Ddr	133	38	120	80	113	77	1.17699	0.493506	-1.38496	0.000192635	0.0037607	**	MSL1
bbg	393	194	203	172	199	164	1.97487	1.18293	-0.669481	0.000198444	0.00384275	**	MSL1
FANCI	281	168	78	94	74	89	3.7973	1.88764	-1.01166	0.000199273	0.00384324	**	MSL1
CG33235	97	291	65	98	62	87	1.56452	3.34483	0.532258	0.000215593	0.00414128	**	MSL1
r	360	131	255	49	235	42	1.53191	3.11905	0.508852	0.00021757	0.00416255	**	MSL1
CG15100	175	70	73	74	71	65	2.46479	1.07692	-1.28873	0.000218756	0.00416856	**	MSL1
mus101	244	112	190	41	187	40	1.30481	2.8	0.533995	0.000223081	0.00423411	**	MSL1
conv	225	61	158	92	157	88	1.43312	0.693182	-1.06745	0.000224836	0.00425055	**	MSL1
Tusp	205	20	191	56	181	49	1.1326	0.408163	-1.77486	0.000229147	0.00431501	**	MSL1
Invadolysin	82	12	48	28	47	28	1.74468	0.428571	-3.07092	0.000240808	0.0045168	**	MSL1
sti	362	123	218	139	204	123	1.77451	1	-0.77451	0.000245979	0.00459576	**	MSL1
shtd	318	206	206	75	195	69	1.63077	2.98551	0.453771	0.000262825	0.00489141	**	MSL1
Hmt4-20	201	58	37	31	35	30	5.74286	1.93333	-1.97044	0.00026994	0.00496586	**	MSL1
P5CDh1	70	23	9	17	9	17	7.77778	1.35294	-4.74879	0.000269092	0.00496586	**	MSL1
botv	197	13	153	36	151	34	1.30464	0.382353	-2.41212	0.000268244	0.00496586	**	MSL1
NnaD	282	171	231	82	227	76	1.24229	2.25	0.447871	0.000271303	0.00497182	**	MSL1
CG14764	70	22	24	30	24	29	2.91667	0.758621	-2.8447	0.000275433	0.00502822	**	MSL1
Hmr	224	500	106	129	100	125	2.24	4	0.44	0.000279534	0.0050837	**	MSL1
CG16771	110	46	30	38	30	38	3.66667	1.21053	-2.02899	0.000281756	0.0051047	**	MSL1
cutlet	183	53	91	61	86	58	2.12791	0.913793	-1.32865	0.000294898	0.00532263	**	MSL1
CG8312	119	34	39	34	38	33	3.13158	1.0303	-2.03947	0.000311476	0.0056007	**	MSL1
CG9203	136	204	52	33	52	31	2.61538	6.58065	0.602564	0.00031539	0.00564985	**	MSL1
CG5033	100	16	74	38	73	38	1.36986	0.421053	-2.25342	0.000323857	0.00577988	**	MSL1
pk	178	55	77	62	75	55	2.37333	1	-1.37333	0.00032573	0.0057917	**	MSL1
Gr59f	103	70	41	71	39	66	2.64103	1.06061	-1.49011	0.000331731	0.00587656	**	MSL1
CG16908	166	104	25	43	25	43	6.64	2.4186	-1.74538	0.000333117	0.00587933	**	MSL1
CG3568	116	121	58	23	56	21	2.07143	5.7619	0.640496	0.000337032	0.00590485	**	MSL1
Slu7	102	24	33	27	32	27	3.1875	0.888889	-2.58594	0.000336312	0.00590485	**	MSL1
CG13326	138	62	101	17	99	15	1.39394	4.13333	0.662757	0.000363057	0.00631456	**	MSL1
CG30094	30	56	26	11	26	11	1.15385	5.09091	0.773352	0.000371028	0.00642982	**	MSL1
CG9485	270	36	178	56	168	52	1.60714	0.692308	-1.32143	0.000373392	0.00644741	**	MSL1
CG12950	156	29	32	21	31	21	5.03226	1.38095	-2.64405	0.000377583	0.00649633	**	MSL1
RhoGAP1A	235	87	21	25	20	24	11.75	3.625	-2.24138	0.000383174	0.00656889	**	MSL1
CG6324	194	601	48	67	46	67	4.21739	8.97015	0.529842	0.000385776	0.00658988	**	MSL1
CG7510	151	24	71	35	71	34	2.12676	0.705882	-2.01291	0.000389154	0.00662393	**	MSL1
Oatp74D	110	12	53	24	52	23	2.11538	0.521739	-3.05449	0.000414375	0.00702821	**	MSL1
Rga	37	10	5	13	4	11	9.25	0.909091	-9.175	0.000419381	0.00708798	**	MSL1
CG8046	75	45	21	41	20	39	3.75	1.15385	-2.25	0.000422924	0.00712269	**	MSL1
CG44153	264	130	218	179	212	176	1.24528	0.738636	-0.685922	0.000434461	0.00726583	**	MSL1
CG31103	102	12	59	27	58	26	1.75862	0.461538	-2.81034	0.000441707	0.00736127	**	MSL1
Camta	197	58	161	94	156	93	1.26282	0.623656	-1.02487	0.00044513	0.00736697	**	MSL1
CG5645	131	75	73	90	72	88	1.81944	0.852273	-1.13481	0.000461195	0.00752865	**	MSL1
HLH106	186	71	37	37	34	35	5.47059	2.02857	-1.69677	0.000459027	0.00752865	**	MSL1
Zir	324	43	47	20	47	20	6.89362	2.15	-2.20633	0.000460185	0.00752865	**	MSL1
sick	326	55	215	76	211	72	1.54502	0.763889	-1.02258	0.000457026	0.00752865	**	MSL1
CG18581	36	46	5	36	5	36	7.2	1.27778	-4.63478	0.000464905	0.0075634	**	MSL1
CG14712	265	185	67	92	64	87	4.14062	2.12644	-0.947213	0.000469057	0.00760509	**	MSL1
CG8931	53	52	49	14	48	13	1.10417	4	0.723958	0.000476674	0.00767654	**	MSL1
Papss	94	3	29	10	28	9	3.35714	0.333333	-9.07143	0.000475847	0.00767654	**	MSL1
CG5882	170	19	126	45	122	39	1.39344	0.487179	-1.86022	0.000479731	0.00769985	**	MSL1
CG6512	118	19	48	28	43	24	2.74419	0.791667	-2.46634	0.000483047	0.00772067	**	MSL1
jar	161	18	131	42	124	40	1.29839	0.45	-1.8853	0.000484257	0.00772067	**	MSL1
CG5334	43	109	25	18	25	18	1.72	6.05556	0.715963	0.000490256	0.00779035	**	MSL1
CG7600	163	35	117	60	115	58	1.41739	0.603448	-1.34882	0.00049208	0.00779345	**	MSL1
nesd	133	42	39	36	39	35	3.41026	1.2	-1.84188	0.000496471	0.00783703	**	MSL1
Wsck	130	43	85	71	81	63	1.60494	0.68254	-1.35142	0.000503663	0.00792441	**	MSL1
pum	158	25	77	34	76	34	2.07895	0.735294	-1.82737	0.000506225	0.00793861	**	MSL1
ari-1	36	23	31	3	31	2	1.16129	11.5	0.899018	0.000515731	0.00806125	**	MSL1
CG6244	11	19	11	0	10	0	1.1	Inf	1	0.000525085	0.00813206	**	MSL1
Taf1	394	97	47	30	46	29	8.56522	3.34483	-1.56074	0.000525362	0.00813206	**	MSL1
Vml	133	57	31	39	29	35	4.58621	1.62857	-1.81609	0.000522494	0.00813206	**	MSL1
Spc105R	380	480	37	95	36	92	10.5556	5.21739	-1.02315	0.000536039	0.00827056	**	MSL1
Apc	617	626	264	185	258	177	2.39147	3.53672	0.323817	0.000541584	0.00830661	**	MSL1
Oaz	250	51	205	88	201	83	1.24378	0.614458	-1.02419	0.000541849	0.00830661	**	MSL1
CG17233	160	37	31	25	31	23	5.16129	1.6087	-2.20837	0.000543933	0.00831191	**	MSL1
CG6665	64	3	40	15	40	15	1.6	0.2	-7	0.000557776	0.00846934	**	MSL1
Trc8	113	90	103	40	101	35	1.11881	2.57143	0.564906	0.000556231	0.00846934	**	MSL1
CG34150	27	2	9	12	9	10	3	0.2	-14	0.000570526	0.00860829	**	MSL1
sip1	164	58	104	78	100	75	1.64	0.773333	-1.12069	0.000589873	0.00887221	**	MSL1
Usp7	202	103	108	23	102	21	1.98039	4.90476	0.596231	0.000592547	0.00888449	**	MSL1
fra	272	36	178	54	175	52	1.55429	0.692308	-1.24508	0.000615695	0.00920272	**	MSL1
CG31125	43	12	32	36	30	34	1.43333	0.352941	-3.06111	0.000627686	0.00935271	**	MSL1
m-cup	98	62	80	17	73	16	1.34247	3.875	0.653557	0.000631119	0.00937466	**	MSL1
Prosalpha6	56	42	35	5	35	5	1.6	8.4	0.809524	0.000642534	0.00951468	**	MSL1
ogre	36	20	42	4	41	3	0.878049	6.66667	0.868293	0.000654658	0.00966429	**	MSL1
APC4	138	80	75	14	67	13	2.0597	6.15385	0.665299	0.000660247	0.009687	**	MSL1
CG10495	73	29	16	22	14	22	5.21429	1.31818	-2.95567	0.000659779	0.009687	**	MSL1
CG7024	106	64	70	14	67	13	1.58209	4.92308	0.678638	0.000665778	0.00973828	**	MSL1
CG11737	79	26	13	18	12	18	6.58333	1.44444	-3.55769	0.000680794	0.00987284	**	MSL1
CG14190	134	314	51	55	49	53	2.73469	5.92453	0.538412	0.000685299	0.00987284	**	MSL1
Syx7	46	6	4	8	4	7	11.5	0.857143	-12.4167	0.000684178	0.00987284	**	MSL1
bgcn	211	159	137	58	137	54	1.54015	2.94444	0.476932	0.000679218	0.00987284	**	MSL1
spen	822	553	111	122	110	121	7.47273	4.57025	-0.635081	0.000684784	0.00987284	**	MSL1
CG31249	40	60	43	22	42	20	0.952381	3	0.68254	0.000692585	0.00994785	**	MSL1
Atg2	365	75	247	99	238	90	1.53361	0.833333	-0.840336	0.000708825	0.0100623	*	MSL1
CG16896	143	84	30	45	30	45	4.76667	1.86667	-1.55357	0.000704658	0.0100623	*	MSL1
Pnn	52	13	6	11	6	11	8.66667	1.18182	-6.33333	0.000706883	0.0100623	*	MSL1
fzr2	82	50	41	8	39	5	2.10256	10	0.789744	0.000711069	0.0100623	*	MSL1
sced	162	60	24	31	24	27	6.75	2.22222	-2.0375	0.000716028	0.0101025	*	MSL1
ldlCp	99	43	44	50	40	46	2.475	0.934783	-1.64767	0.00073175	0.010294	*	MSL1
VhaM8.9	41	6	18	18	17	16	2.41176	0.375	-5.43137	0.00074204	0.0104082	*	MSL1
CG14964	223	76	100	73	97	67	2.29897	1.13433	-1.02672	0.000747976	0.0104354	*	MSL1
CG42663	82	7	83	29	81	29	1.01235	0.241379	-3.194	0.000750528	0.0104354	*	MSL1
yrt	100	23	60	42	57	38	1.75439	0.605263	-1.89855	0.000750046	0.0104354	*	MSL1
CG13954	90	46	59	74	57	69	1.57895	0.666667	-1.36842	0.000764261	0.0105955	*	MSL1
CG45186	644	199	624	285	603	269	1.06799	0.739777	-0.443669	0.000776648	0.0107052	*	MSL1
LanB1	339	58	270	23	263	18	1.28897	3.22222	0.599974	0.000786108	0.0107735	*	MSL1
msps	341	66	159	64	157	61	2.17197	1.08197	-1.00743	0.000793733	0.0108469	*	MSL1
CG34029	22	42	18	7	18	6	1.22222	7	0.825397	0.000801545	0.0108606	*	MSL1
cno	286	142	40	45	40	45	7.15	3.15556	-1.26585	0.00080094	0.0108606	*	MSL1
Egfr	236	43	247	17	241	16	0.979253	2.6875	0.635627	0.00080583	0.0108878	*	MSL1
trx	558	279	292	215	286	212	1.95105	1.31604	-0.482517	0.000817472	0.011014	*	MSL1
Hus1-like	48	21	2	10	2	10	24	2.1	-10.4286	0.00083007	0.0111211	*	MSL1
Sec6	141	2	126	15	124	15	1.1371	0.133333	-7.52823	0.000828117	0.0111211	*	MSL1
CG1785	78	37	82	14	79	11	0.987342	3.36364	0.706466	0.000836358	0.0111459	*	MSL1
Np	137	67	76	76	70	73	1.95714	0.917808	-1.13241	0.000836583	0.0111459	*	MSL1
ph-p	199	72	59	60	58	47	3.43103	1.53191	-1.2397	0.000848812	0.0112774	*	MSL1
CG12769	78	18	27	24	27	23	2.88889	0.782609	-2.69136	0.000854368	0.0113198	*	MSL1
Dhc36C	683	66	502	23	487	20	1.40246	3.3	0.575011	0.000862289	0.0113932	*	MSL1
ftz-f1	63	77	45	19	45	19	1.4	4.05263	0.654545	0.000869365	0.011455	*	MSL1
Vps16A	143	33	64	38	62	37	2.30645	0.891892	-1.58602	0.000888122	0.0116062	*	MSL1
7B2	59	22	3	11	3	10	19.6667	2.2	-7.93939	0.000895754	0.0116741	*	MSL1
CG42854	35	73	17	7	17	7	2.05882	10.4286	0.802579	0.000912998	0.0118665	*	MSL1
CG5250	70	90	44	21	42	19	1.66667	4.73684	0.648148	0.000927436	0.0120215	*	MSL1
CG40006	124	76	5	16	5	16	24.8	4.75	-4.22105	0.000944519	0.0122098	*	MSL1
CG42671	199	37	159	69	155	63	1.28387	0.587302	-1.18605	0.000953821	0.0122968	*	MSL1
CG32473	169	36	103	54	98	49	1.72449	0.734694	-1.34722	0.000959408	0.0123356	*	MSL1
ncm	223	147	88	106	88	105	2.53409	1.4	-0.810065	0.000963467	0.0123546	*	MSL1
CG2943	147	72	22	31	20	29	7.35	2.48276	-1.96042	0.000970656	0.0124135	*	MSL1
DNApol-alpha73	137	36	65	47	65	43	2.10769	0.837209	-1.51752	0.000982509	0.0125316	*	MSL1
CG11399	138	35	18	17	18	17	7.66667	2.05882	-2.72381	0.000997568	0.0126898	*	MSL1
Aats-trp	62	9	20	15	20	15	3.1	0.6	-4.16667	0.00100315	0.012727	*	MSL1
CG4860	74	34	23	31	21	31	3.52381	1.09677	-2.21289	0.00101794	0.0128804	*	MSL1
Crtc	82	14	47	28	46	27	1.78261	0.518519	-2.43789	0.00103172	0.0130204	*	MSL1
CG10426	111	9	80	24	75	23	1.48	0.391304	-2.78222	0.00104436	0.0130764	*	MSL1
RYa-R	72	73	73	30	73	30	0.986301	2.43333	0.594671	0.00104412	0.0130764	*	MSL1
Vps33B	127	37	81	55	81	55	1.5679	0.672727	-1.33066	0.00104312	0.0130764	*	MSL1
CG18528	78	15	61	40	61	37	1.27869	0.405405	-2.1541	0.00105036	0.013083	*	MSL1
CG7707	86	97	26	7	26	7	3.30769	13.8571	0.761301	0.00105027	0.013083	*	MSL1
fy	74	16	31	24	31	24	2.3871	0.666667	-2.58065	0.00105953	0.0131629	*	MSL1
Reps	129	34	95	57	92	56	1.40217	0.607143	-1.30946	0.00112239	0.0138711	*	MSL1
l(2)35Df	198	49	152	15	147	13	1.34694	3.76923	0.642649	0.00112524	0.0138711	*	MSL1
Patronin	141	30	117	59	113	56	1.24779	0.535714	-1.3292	0.00113325	0.0139341	*	MSL1
CG12702	128	152	89	51	85	50	1.50588	3.04	0.504644	0.00113935	0.0139731	*	MSL1
Uba2	123	36	48	37	48	37	2.5625	0.972973	-1.63368	0.00114868	0.0140515	*	MSL1
CG5116	109	26	55	36	52	34	2.09615	0.764706	-1.74112	0.00115658	0.0140761	*	MSL1
l(2)gl	183	80	20	28	17	23	10.7647	3.47826	-2.09485	0.00115478	0.0140761	*	MSL1
mthl14	129	52	6	13	6	13	21.5	4	-4.375	0.00119297	0.0144822	*	MSL1
CG30122	168	73	111	90	101	86	1.66337	0.848837	-0.959582	0.00121655	0.014731	*	MSL1
CG31619	225	128	33	45	33	43	6.81818	2.97674	-1.29048	0.00123446	0.0148726	*	MSL1
subdued	161	50	124	83	119	76	1.35294	0.657895	-1.05647	0.00123248	0.0148726	*	MSL1
Irp-1B	120	31	36	27	36	27	3.33333	1.14815	-1.90323	0.00125907	0.015131	*	MSL1
CG1582	203	66	118	75	113	72	1.79646	0.916667	-0.959775	0.00127329	0.0152435	*	MSL1
CG34129	65	85	39	16	37	16	1.75676	5.3125	0.669316	0.001278	0.0152435	*	MSL1
Pif1A	128	79	47	63	46	62	2.78261	1.27419	-1.18382	0.00127672	0.0152435	*	MSL1
sut1	89	14	30	21	30	18	2.96667	0.777778	-2.81429	0.00129459	0.0154031	*	MSL1
VhaAC39-2	65	46	63	15	62	14	1.04839	3.28571	0.680926	0.00131239	0.015576	*	MSL1
Leash	90	19	28	25	28	21	3.21429	0.904762	-2.55263	0.00131598	0.0155801	*	MSL1
mus205	448	251	150	142	146	131	3.06849	1.91603	-0.601484	0.00134672	0.0159046	*	MSL1
mri	63	8	6	8	6	7	10.5	1.14286	-8.1875	0.0013554	0.0159677	*	MSL1
mal	133	57	69	64	66	61	2.01515	0.934426	-1.15657	0.0013641	0.0160307	*	MSL1
Sik2	185	69	81	65	75	58	2.46667	1.18966	-1.07343	0.00138425	0.0161879	*	MSL1
spg	296	31	278	62	265	59	1.11698	0.525424	-1.12587	0.00140962	0.0164444	*	MSL1
Uba1	159	45	65	44	65	43	2.44615	1.04651	-1.33744	0.00141636	0.0164829	*	MSL1
CG10467	61	18	33	33	33	32	1.84848	0.5625	-2.2862	0.00143044	0.0166063	*	MSL1
CG13531	284	128	226	177	219	160	1.2968	0.8	-0.621005	0.00145115	0.016806	*	MSL1
Mcm10	145	69	20	28	20	28	7.25	2.46429	-1.94203	0.00146184	0.0168888	*	MSL1
Dh44-R2	64	8	40	22	40	21	1.6	0.380952	-3.2	0.0014786	0.0170413	*	MSL1
wnd	153	49	22	22	22	22	6.95455	2.22727	-2.12245	0.00149038	0.0171358	*	MSL1
mi	139	30	98	52	93	48	1.49462	0.625	-1.3914	0.00151127	0.01731	*	MSL1
nct	126	32	73	43	70	43	1.8	0.744186	-1.41875	0.00152334	0.0173893	*	MSL1
RhoGAP19D	247	80	218	126	207	117	1.19324	0.683761	-0.745109	0.00156164	0.017784	*	MSL1
kkv	265	45	38	18	36	18	7.36111	2.5	-1.94444	0.00160072	0.0181427	*	MSL1
Gnf1	195	121	18	32	18	31	10.8333	3.90323	-1.77548	0.0016159	0.0182715	*	MSL1
ClC-a	145	33	79	41	76	41	1.90789	0.804878	-1.37041	0.00162272	0.0183053	*	MSL1
CG17337	69	14	18	15	17	15	4.05882	0.933333	-3.34874	0.00162793	0.0183209	*	MSL1
B4	127	35	110	69	103	63	1.23301	0.555556	-1.21942	0.00164033	0.0183614	*	MSL1
CG42261	235	41	191	72	188	66	1.25	0.621212	-1.0122	0.00164304	0.0183614	*	MSL1
CG6051	106	35	89	68	81	61	1.30864	0.57377	-1.28078	0.00164248	0.0183614	*	MSL1
smg	123	38	113	78	108	71	1.13889	0.535211	-1.12792	0.00167942	0.0187241	*	MSL1
CG31323	24	2	20	18	20	17	1.2	0.117647	-9.2	0.00169786	0.0188857	*	MSL1
CG8370	262	89	163	100	144	87	1.81944	1.02299	-0.778558	0.00173091	0.0191643	*	MSL1
Cdc16	129	36	92	7	91	7	1.41758	5.14286	0.724359	0.00172759	0.0191643	*	MSL1
nero	44	9	10	17	10	12	4.4	0.75	-4.86667	0.00174847	0.019314	*	MSL1
norpA	160	4	148	18	144	18	1.11111	0.222222	-4	0.00176962	0.0195025	*	MSL1
CG18549	63	5	32	15	32	14	1.96875	0.357143	-4.5125	0.00177382	0.0195039	*	MSL1
CG11703	71	109	30	16	28	14	2.53571	7.78571	0.674312	0.00179109	0.0196486	*	MSL1
CG10738	176	11	145	29	138	27	1.27536	0.407407	-2.13043	0.00179911	0.0196521	*	MSL1
Cyp9f2	78	34	52	56	46	50	1.69565	0.68	-1.49361	0.00180374	0.0196521	*	MSL1
Ptp69D	216	38	141	53	137	52	1.57664	0.730769	-1.15751	0.00180184	0.0196521	*	MSL1
CG2789	40	5	22	22	21	16	1.90476	0.3125	-5.09524	0.00182467	0.01979	*	MSL1
CG6745	130	54	90	79	89	75	1.46067	0.72	-1.02871	0.00184655	0.019982	*	MSL1
CG12680	45	52	22	5	22	5	2.04545	10.4	0.803322	0.00186388	0.020124	*	MSL1
CadN	384	46	257	60	254	59	1.51181	0.779661	-0.939062	0.00193422	0.0207896	*	MSL1
yellow-d2	67	14	25	21	22	18	3.04545	0.777778	-2.91558	0.00193112	0.0207896	*	MSL1
CG32206	147	29	55	29	53	28	2.77358	1.03571	-1.67794	0.00195223	0.0208427	*	MSL1
CG8841	132	22	79	35	75	33	1.76	0.666667	-1.64	0.00195083	0.0208427	*	MSL1
flr	93	7	49	16	46	16	2.02174	0.4375	-3.62112	0.00197208	0.0210077	*	MSL1
Mipp2	70	36	31	46	30	42	2.33333	0.857143	-1.72222	0.00198627	0.0211118	*	MSL1
Zip71B	98	33	47	41	47	40	2.08511	0.825	-1.5274	0.00201176	0.0213353	*	MSL1
CG8132	57	13	13	14	13	14	4.38462	0.928571	-3.72189	0.00201875	0.0213622	*	MSL1
CG14860	53	34	12	29	12	28	4.41667	1.21429	-2.63725	0.00202903	0.021363	*	MSL1
Rbbp5	76	13	11	11	11	10	6.90909	1.3	-4.31469	0.00202931	0.021363	*	MSL1
CG7371	100	12	83	33	83	31	1.20482	0.387097	-2.11245	0.00207715	0.0216922	*	MSL1
Pvr	246	122	227	65	219	62	1.12329	1.96774	0.429149	0.0020743	0.0216922	*	MSL1
CG4751	230	41	183	65	178	63	1.29213	0.650794	-0.985475	0.00209226	0.0218024	*	MSL1
CG8005	70	10	33	18	32	18	2.1875	0.555556	-2.9375	0.00210915	0.0219305	*	MSL1
Trap1	116	50	26	30	26	30	4.46154	1.66667	-1.67692	0.00215777	0.022339	*	MSL1
ppl	31	8	2	7	2	7	15.5	1.14286	-12.5625	0.00215552	0.022339	*	MSL1
upSET	511	183	271	153	267	145	1.91386	1.26207	-0.516445	0.00217326	0.0224507	*	MSL1
CG17005	120	52	111	19	104	18	1.15385	2.88889	0.600592	0.00219934	0.0226557	*	MSL1
CG13617	139	56	97	78	95	76	1.46316	0.736842	-0.985714	0.00221528	0.0227375	*	MSL1
c11.1	253	87	202	133	197	115	1.28426	0.756522	-0.69759	0.00224455	0.0229886	*	MSL1
AdoR	116	38	88	65	88	63	1.31818	0.603175	-1.18541	0.00227007	0.0231526	*	MSL1
Clc	37	2	5	5	5	5	7.4	0.4	-17.5	0.00227056	0.0231526	*	MSL1
DnaJ-1	49	35	37	6	36	6	1.36111	5.83333	0.766667	0.00227508	0.0231526	*	MSL1
CG13625	119	62	82	85	81	83	1.46914	0.746988	-0.966746	0.00228229	0.0231766	*	MSL1
CG11753	27	2	3	5	3	5	9	0.4	-21.5	0.002288	0.0231854	*	MSL1
roq	130	50	49	43	45	40	2.88889	1.25	-1.31111	0.00232065	0.0234666	*	MSL1
CG2269	121	46	56	48	55	47	2.2	0.978723	-1.24783	0.00237051	0.0238698	*	MSL1
Pex12	50	8	26	19	24	17	2.08333	0.470588	-3.42708	0.00236557	0.0238698	*	MSL1
CG5705	69	17	39	31	38	29	1.81579	0.586207	-2.09752	0.00237709	0.0238858	*	MSL1
Psn	86	13	11	10	11	9	7.81818	1.44444	-4.41259	0.00239161	0.0239813	*	MSL1
CG14186	81	33	23	30	22	27	3.68182	1.22222	-2.0124	0.00241301	0.0241073	*	MSL1
vn	72	115	45	31	44	30	1.63636	3.83333	0.573123	0.00241426	0.0241073	*	MSL1
gammaSnap2	55	35	13	28	13	28	4.23077	1.25	-2.38462	0.00243137	0.0242275	*	MSL1
CG14511	53	24	23	32	23	32	2.30435	0.75	-2.07246	0.00244154	0.0242783	*	MSL1
CG9150	57	18	21	25	20	22	2.85	0.818182	-2.48333	0.00245228	0.0243346	*	MSL1
CG10479	59	13	49	33	46	32	1.28261	0.40625	-2.15719	0.00246136	0.0243741	*	MSL1
CG1513	88	27	11	13	10	13	8.8	2.07692	-3.23704	0.00248195	0.0245272	*	MSL1
CG16711	156	50	127	80	120	75	1.3	0.666667	-0.95	0.00250932	0.0247465	*	MSL1
Nrx-IV	211	13	166	30	158	28	1.33544	0.464286	-1.87634	0.00259103	0.0254998	*	MSL1
CG42788	240	70	156	83	152	80	1.57895	0.875	-0.804511	0.00260146	0.0255114	*	MSL1
hts	234	318	177	158	172	153	1.36047	2.07843	0.345437	0.00260288	0.0255114	*	MSL1
CG10803	89	119	80	59	79	53	1.12658	2.24528	0.498245	0.00262817	0.0256019	*	MSL1
Las	61	28	11	19	11	19	5.54545	1.47368	-2.76299	0.00261987	0.0256019	*	MSL1
cid	47	64	27	11	27	11	1.74074	5.81818	0.70081	0.0026243	0.0256019	*	MSL1
stwl	181	264	60	43	58	43	3.12069	6.13953	0.491706	0.002639	0.0256552	*	MSL1
Nup153	301	366	180	147	176	141	1.71023	2.59574	0.341142	0.0026525	0.0257341	*	MSL1
CG6142	107	18	93	40	90	39	1.18889	0.461538	-1.57593	0.00266209	0.0257748	*	MSL1
unc-5	126	27	80	43	77	40	1.63636	0.675	-1.42424	0.00267537	0.0258511	*	MSL1
r2d2	64	100	33	17	31	17	2.06452	5.88235	0.649032	0.0027368	0.0263914	*	MSL1
BTBD9	120	94	77	28	73	26	1.64384	3.61538	0.545322	0.00276626	0.0266217	*	MSL1
sofe	96	173	43	32	40	32	2.4	5.40625	0.556069	0.00280954	0.0269839	*	MSL1
Bsg25D	165	67	145	103	137	100	1.20438	0.67	-0.797581	0.00281708	0.0270022	*	MSL1
GNBP3	103	20	56	33	55	29	1.87273	0.689655	-1.71545	0.00283609	0.0271113	*	MSL1
rdo	84	14	47	26	47	25	1.78723	0.56	-2.19149	0.0028398	0.0271113	*	MSL1
swa	98	135	52	32	50	31	1.96	4.35484	0.549926	0.00286864	0.0273321	*	MSL1
unc-119	39	27	38	6	37	6	1.05405	4.5	0.765766	0.00288001	0.0273859	*	MSL1
mthl1	111	65	108	31	107	29	1.03738	2.24138	0.537168	0.00291089	0.0275699	*	MSL1
unc-45	164	40	48	29	48	29	3.41667	1.37931	-1.47708	0.0029102	0.0275699	*	MSL1
CG4036	64	25	13	21	11	17	5.81818	1.47059	-2.95636	0.00292273	0.0275755	*	MSL1
CG42324	207	53	111	56	109	55	1.89908	0.963636	-0.970746	0.00292301	0.0275755	*	MSL1
qin	337	405	190	158	185	149	1.82162	2.71812	0.329823	0.00298373	0.0280929	*	MSL1
CLS	46	4	36	19	36	17	1.27778	0.235294	-4.43056	0.00299558	0.0281124	*	MSL1
neb	226	50	101	48	98	45	2.30612	1.11111	-1.07551	0.00299755	0.0281124	*	MSL1
spoon	58	50	72	23	68	23	0.852941	2.17391	0.607647	0.00303265	0.0283859	*	MSL1
CG42784	86	19	105	56	100	54	0.86	0.351852	-1.44421	0.0031036	0.0289911	*	MSL1
sim	76	4	78	19	74	19	1.02703	0.210526	-3.87838	0.00311281	0.0289911	*	MSL1
Eno	49	43	58	21	55	17	0.890909	2.52941	0.64778	0.00314061	0.0291681	*	MSL1
CG3940	33	10	12	18	12	17	2.75	0.588235	-3.675	0.00315384	0.0292117	*	MSL1
DNApol-delta	188	29	89	33	89	33	2.11236	0.878788	-1.40372	0.00315753	0.0292117	*	MSL1
CG12267	77	14	27	19	24	16	3.20833	0.875	-2.66667	0.00318567	0.0294152	*	MSL1
qkr54B	73	16	60	39	60	37	1.21667	0.432432	-1.81354	0.00324025	0.0298615	*	MSL1
Irp-1A	167	127	116	50	113	46	1.47788	2.76087	0.464706	0.00325967	0.0299827	*	MSL1
CG9386	95	63	16	29	15	29	6.33333	2.17241	-1.91534	0.00332912	0.0305628	*	MSL1
CG32801	24	8	6	14	6	13	4	0.615385	-5.5	0.00342535	0.0313691	*	MSL1
Syx8	38	17	6	14	6	14	6.33333	1.21429	-4.21569	0.00344511	0.0314465	*	MSL1
Aats-leu	173	45	114	62	109	57	1.58716	0.789474	-1.0104	0.00345225	0.0314516	*	MSL1
CG9515	42	9	17	17	17	16	2.47059	0.5625	-3.39216	0.00349994	0.0317049	*	MSL1
Nplp1	59	25	14	21	11	18	5.36364	1.38889	-2.86182	0.00349359	0.0317049	*	MSL1
sd	34	18	31	2	29	2	1.17241	9	0.869732	0.00349678	0.0317049	*	MSL1
Liprin-alpha	168	8	118	19	111	19	1.51351	0.421053	-2.59459	0.0035826	0.0323924	*	MSL1
Spn28F	174	268	45	33	44	32	3.95455	8.375	0.527815	0.00360961	0.0325236	*	MSL1
CG1749	71	16	26	22	26	20	2.73077	0.8	-2.41346	0.0036444	0.0327653	*	MSL1
Lam	77	45	55	12	53	10	1.45283	4.5	0.677149	0.00367456	0.0329745	*	MSL1
CG42313	89	20	88	46	84	46	1.05952	0.434783	-1.4369	0.00368147	0.0329746	*	MSL1
CG4338	47	9	27	21	26	20	1.80769	0.45	-3.01709	0.00374651	0.0334945	*	MSL1
dlg1	93	4	97	19	96	19	0.96875	0.210526	-3.60156	0.00376188	0.0335066	*	MSL1
phol	82	34	22	27	21	25	3.90476	1.36	-1.87115	0.0037558	0.0335066	*	MSL1
CG2543	111	89	75	28	73	27	1.52055	3.2963	0.53871	0.00377624	0.0335098	*	MSL1
CG4119	140	99	116	43	113	42	1.23894	2.35714	0.47439	0.00377479	0.0335098	*	MSL1
CG6805	64	14	46	30	44	29	1.45455	0.482759	-2.01299	0.0038228	0.0338601	*	MSL1
CG13449	110	27	59	36	58	35	1.89655	0.771429	-1.45849	0.0038357	0.0339116	*	MSL1
CG5220	56	13	28	25	27	22	2.07407	0.590909	-2.50997	0.00384534	0.0339341	*	MSL1
CG3611	17	14	13	1	12	0	1.41667	Inf	1	0.00388745	0.0342425	*	MSL1
CG5013	54	6	20	12	19	11	2.84211	0.545455	-4.21053	0.0039148	0.03442	*	MSL1
CG9330	117	5	26	7	26	7	4.5	0.714286	-5.3	0.00393059	0.0344322	*	MSL1
CG9628	28	1	9	6	9	6	3.11111	0.166667	-17.6667	0.00395558	0.0344618	*	MSL1
dlp	125	20	52	23	52	23	2.40385	0.869565	-1.76442	0.00394753	0.0344618	*	MSL1
CG43204	14	4	3	11	3	10	4.66667	0.4	-10.6667	0.00397937	0.034606	*	MSL1
Aats-ala	134	27	95	48	95	43	1.41053	0.627907	-1.24639	0.00398688	0.0346084	*	MSL1
CG43427	220	142	20	31	20	31	11	4.58065	-1.40141	0.00399749	0.0346376	*	MSL1
CG1942	79	10	30	15	30	15	2.63333	0.666667	-2.95	0.0040128	0.0346969	*	MSL1
Fancl	61	37	13	26	13	25	4.69231	1.48	-2.17048	0.00401883	0.0346969	*	MSL1
pie	99	139	75	55	72	53	1.375	2.62264	0.475719	0.00407227	0.0350318	*	MSL1
srp	151	199	91	69	90	68	1.67778	2.92647	0.426689	0.00406522	0.0350318	*	MSL1
CG2931	59	10	8	7	6	7	9.83333	1.42857	-5.88333	0.00408986	0.0351199	*	MSL1
Abl	207	55	75	41	72	40	2.875	1.375	-1.09091	0.0041419	0.0354395	*	MSL1
gukh	235	72	207	111	199	103	1.1809	0.699029	-0.68935	0.00414141	0.0354395	*	MSL1
kz	202	87	97	76	93	72	2.17204	1.20833	-0.797553	0.00420179	0.0358878	*	MSL1
Ilk	62	1	11	4	11	4	5.63636	0.25	-21.5455	0.0042157	0.0359424	*	MSL1
Glut4EF	50	46	47	16	46	15	1.08696	3.06667	0.645558	0.00422795	0.0359827	*	MSL1
CG9253	88	27	16	17	16	17	5.5	1.58824	-2.46296	0.00427181	0.0362914	*	MSL1
Sec16	323	153	229	169	223	160	1.44843	0.95625	-0.514699	0.00430134	0.0364775	*	MSL1
Tm1	71	26	64	53	61	52	1.16393	0.5	-1.32787	0.00435337	0.0367883	*	MSL1
dUTPase	37	2	24	14	23	11	1.6087	0.181818	-7.84783	0.00435144	0.0367883	*	MSL1
pad	163	87	71	68	66	66	2.4697	1.31818	-0.873563	0.00438064	0.0369534	*	MSL1
Synj	205	10	177	28	174	25	1.17816	0.4	-1.9454	0.00440035	0.0370543	*	MSL1
Hmu	79	20	64	38	56	36	1.41071	0.555556	-1.53929	0.00443304	0.037264	*	MSL1
CG15544	136	55	89	72	85	67	1.6	0.820896	-0.949091	0.00444768	0.0373215	*	MSL1
pps	356	205	142	126	136	121	2.61765	1.69421	-0.54505	0.00448295	0.0375516	*	MSL1
Irc	127	50	95	74	92	71	1.38043	0.704225	-0.960217	0.00449775	0.0376097	*	MSL1
baz	211	25	186	47	182	46	1.15934	0.543478	-1.13319	0.00451709	0.0377055	*	MSL1
CG13366	117	37	28	25	28	24	4.17857	1.54167	-1.71042	0.00453476	0.0377213	*	MSL1
ush	180	67	115	74	105	72	1.71429	0.930556	-0.842217	0.00453373	0.0377213	*	MSL1
CG15891	10	37	17	15	15	12	0.666667	3.08333	0.783784	0.00457093	0.0379562	*	MSL1
CG5282	71	13	12	10	10	9	7.1	1.44444	-3.91538	0.0045929	0.0380264	*	MSL1
CG34174	42	23	14	27	14	26	3	0.884615	-2.3913	0.00462289	0.0381887	*	MSL1
yellow-f2	75	39	25	30	19	28	3.94737	1.39286	-1.83401	0.00463092	0.0381891	*	MSL1
CG5213	48	97	18	10	17	10	2.82353	9.7	0.708914	0.00468321	0.0385538	*	MSL1
CG13671	133	61	50	51	50	48	2.66	1.27083	-1.09311	0.00470505	0.0386671	*	MSL1
Exn	328	153	183	136	179	129	1.8324	1.18605	-0.544967	0.00480487	0.0394197	*	MSL1
wkd	39	1	19	7	19	7	2.05263	0.142857	-13.3684	0.00485312	0.0397474	*	MSL1
CG33003	119	40	75	54	73	51	1.63014	0.784314	-1.07842	0.00486766	0.0397983	*	MSL1
CG10232	91	292	36	55	35	54	2.6	5.40741	0.519178	0.00491226	0.0400944	*	MSL1
jigr1	36	33	34	9	34	9	1.05882	3.66667	0.71123	0.00499442	0.0406956	*	MSL1
nod	129	242	42	42	41	38	3.14634	6.36842	0.505946	0.00500789	0.0407359	*	MSL1
Rnp4F	166	219	102	83	100	79	1.66	2.77215	0.401187	0.00503542	0.0408903	*	MSL1
TfAP-2	54	1	11	4	10	4	5.4	0.25	-20.6	0.00507692	0.0411574	*	MSL1
Klp3A	247	210	107	48	98	47	2.52041	4.46809	0.435909	0.00509461	0.041231	*	MSL1
FBXO11	162	30	36	19	34	18	4.76471	1.66667	-1.85882	0.00510516	0.0412318	*	MSL1
MAPk-Ak2	51	40	28	5	27	5	1.88889	8	0.763889	0.00511195	0.0412318	*	MSL1
CG45072	76	30	40	38	39	38	1.94872	0.789474	-1.46838	0.00513934	0.0412735	*	MSL1
gkt	115	32	80	48	79	47	1.4557	0.680851	-1.13805	0.00513374	0.0412735	*	MSL1
osa	355	77	242	100	232	84	1.53017	0.916667	-0.669279	0.00514301	0.0412735	*	MSL1
Rab26	45	14	8	12	8	12	5.625	1.16667	-3.82143	0.00516908	0.0414132	*	MSL1
PpV	36	17	43	5	36	3	1	5.66667	0.823529	0.00517978	0.0414296	*	MSL1
CG17027	54	9	26	18	26	17	2.07692	0.529412	-2.92308	0.00520217	0.0414297	*	MSL1
Ptp52F	292	225	160	79	160	78	1.825	2.88462	0.367333	0.00520578	0.0414297	*	MSL1
CG13083	56	31	13	23	13	23	4.30769	1.34783	-2.19603	0.00521515	0.0414353	*	MSL1
Tpr2	103	40	68	8	65	8	1.58462	5	0.683077	0.00524273	0.0415854	*	MSL1
lig	165	51	58	36	54	36	3.05556	1.41667	-1.15686	0.00525289	0.041597	*	MSL1
CG44195	89	33	58	54	57	47	1.5614	0.702128	-1.22382	0.00529229	0.0417707	*	MSL1
CG42269	130	14	110	30	107	30	1.21495	0.466667	-1.60347	0.00535277	0.0421784	*	MSL1
rump	104	32	13	13	11	13	9.45455	2.46154	-2.84091	0.00537703	0.0422999	*	MSL1
CG42232	585	1028	189	430	178	417	3.28652	2.46523	-0.333149	0.00552923	0.0434258	*	MSL1
pit	104	18	72	33	70	31	1.48571	0.580645	-1.55873	0.00553998	0.0434389	*	MSL1
CG10338	78	4	21	7	21	7	3.71429	0.571429	-5.5	0.00555949	0.0435205	*	MSL1
CG11127	98	39	25	32	25	26	3.92	1.5	-1.61333	0.0055865	0.0436605	*	MSL1
CG13084	96	59	25	36	24	36	4	1.63889	-1.44068	0.00560566	0.0437179	*	MSL1
Cpr97Ea	68	12	41	26	40	22	1.7	0.545455	-2.11667	0.00561212	0.0437179	*	MSL1
Ptpmeg	128	8	34	12	33	9	3.87879	0.888889	-3.36364	0.00563822	0.0438498	*	MSL1
fu12	49	8	28	18	28	18	1.75	0.444444	-2.9375	0.0056604	0.0439508	*	MSL1
CG30421	170	80	50	50	49	46	3.46939	1.73913	-0.994898	0.00583341	0.0451476	*	MSL1
CG5783	65	38	17	27	16	27	4.0625	1.40741	-1.88651	0.00589344	0.0455385	*	MSL1
sle	259	310	55	114	51	104	5.07843	2.98077	-0.703732	0.00590799	0.0455773	*	MSL1
mthl2	106	218	60	69	58	65	1.82759	3.35385	0.455078	0.00592601	0.0456427	*	MSL1
CG14641	72	23	1	5	1	5	72	4.6	-14.6522	0.00595829	0.0456707	*	MSL1
Pxt	156	29	101	44	98	39	1.59184	0.74359	-1.14075	0.00594837	0.0456707	*	MSL1
mor	170	32	84	35	81	34	2.09877	0.941176	-1.22994	0.00595516	0.0456707	*	MSL1
Tomosyn	96	68	97	38	94	32	1.02128	2.125	0.519399	0.00597005	0.0456876	*	MSL1
CG2887	82	187	18	14	16	12	5.125	15.5833	0.671123	0.00598536	0.0457316	*	MSL1
Cnb	134	41	72	51	72	46	1.86111	0.891304	-1.08808	0.00601877	0.0458534	*	MSL1
Mms19	192	53	20	16	20	16	9.6	3.3125	-1.89811	0.00602048	0.0458534	*	MSL1
Ubqn	80	29	50	4	48	4	1.66667	7.25	0.770115	0.00603114	0.0458616	*	MSL1
eco	224	176	91	123	91	116	2.46154	1.51724	-0.622378	0.00604887	0.0459234	*	MSL1
CG32829	23	6	18	22	18	22	1.27778	0.272727	-3.68519	0.00606186	0.0459491	*	MSL1
CG10585	65	16	8	10	6	8	10.8333	2	-4.41667	0.00608674	0.0460647	*	MSL1
cg	69	0	41	8	36	5	1.91667	0	#NAME?	0.00612296	0.0462656	*	MSL1
Lsd-1	63	12	32	20	31	20	2.03226	0.6	-2.3871	0.00613621	0.0462926	*	MSL1
CG13957	158	111	127	56	125	49	1.264	2.26531	0.442018	0.00616735	0.0464542	*	MSL1
CG9147	83	18	45	27	41	25	2.02439	0.72	-1.81165	0.0062087	0.0466921	*	MSL1
CG12057	25	30	29	10	29	10	0.862069	3	0.712644	0.00622947	0.0467072	*	MSL1
CG8027	120	53	52	48	52	47	2.30769	1.12766	-1.04644	0.0062493	0.0467072	*	MSL1
dia	173	15	43	13	42	12	4.11905	1.25	-2.29524	0.00623535	0.0467072	*	MSL1
gammaCOP	115	13	50	21	49	17	2.34694	0.764706	-2.06907	0.00624976	0.0467072	*	MSL1
Golgin245	227	147	118	123	109	114	2.08257	1.28947	-0.615053	0.00628924	0.0469289	*	MSL1
Spn	319	73	327	119	323	118	0.987616	0.618644	-0.596421	0.00635226	0.0473229	*	MSL1
ZnT86D	45	16	16	18	14	18	3.21429	0.888889	-2.61607	0.00636183	0.0473229	*	MSL1
c12.2	228	52	170	72	165	67	1.38182	0.776119	-0.78042	0.00638291	0.047406	*	MSL1
Hsp68	96	44	73	12	69	12	1.3913	3.66667	0.620553	0.00639655	0.0474337	*	MSL1
Acf1	255	114	34	32	33	32	7.72727	3.5625	-1.16906	0.0064292	0.0475652	*	MSL1
CG5880	68	9	38	18	35	17	1.94286	0.529412	-2.66984	0.00644413	0.0475652	*	MSL1
Tango6	178	125	40	55	40	54	4.45	2.31481	-0.9224	0.00643772	0.0475652	*	MSL1
CG10927	66	24	38	33	33	31	2	0.774194	-1.58333	0.00653413	0.0480848	*	MSL1
CG30015	222	103	165	120	158	118	1.40506	0.872881	-0.609684	0.00654157	0.0480848	*	MSL1
CG33178	18	1	16	11	15	11	1.2	0.0909091	-12.2	0.006554	0.0480848	*	MSL1
CG6785	104	59	46	58	45	53	2.31111	1.11321	-1.07608	0.00655474	0.0480848	*	MSL1
CG12010	145	96	91	110	90	103	1.61111	0.932039	-0.728588	0.00657525	0.0480878	*	MSL1
tam	204	78	149	102	144	92	1.41667	0.847826	-0.67094	0.00656704	0.0480878	*	MSL1
Gug	227	25	242	56	234	52	0.970085	0.480769	-1.01778	0.00663389	0.0484426	*	MSL1
CG45073	69	46	28	44	28	44	2.46429	1.04545	-1.35714	0.00666085	0.0484914	*	MSL1
ERR	74	20	28	23	28	22	2.64286	0.909091	-1.90714	0.00665828	0.0484914	*	MSL1
CG18048	72	62	7	23	7	21	10.2857	2.95238	-2.48387	0.00668364	0.0485323	*	MSL1
tth	63	8	39	17	37	17	1.7027	0.470588	-2.61824	0.00668676	0.0485323	*	MSL1
nito	137	9	49	13	44	11	3.11364	0.818182	-2.80556	0.00671039	0.04863	*	MSL1
CG4297	218	144	81	86	73	82	2.9863	1.7561	-0.700533	0.00672869	0.0486888	*	MSL1
Buffy	53	4	34	13	34	13	1.55882	0.307692	-4.06618	0.0068105	0.0492064	*	MSL1
CG4753	67	18	23	19	23	19	2.91304	0.947368	-2.07488	0.00694136	0.0500762	ns	MSL1
CG2614	125	27	22	15	22	15	5.68182	1.8	-2.15657	0.00696469	0.0501688	ns	MSL1
CG2794	147	33	56	29	54	28	2.72222	1.17857	-1.30976	0.00710655	0.051037	ns	MSL1
CG10026	61	12	15	12	15	12	4.06667	1	-3.06667	0.00715347	0.0512969	ns	MSL1
SKIP	92	5	120	25	112	23	0.821429	0.217391	-2.77857	0.00718342	0.0514346	ns	MSL1
mRpL17	20	9	0	5	0	5	Inf	1.8	#NAME?	0.00719481	0.0514392	ns	MSL1
Cctgamma	65	2	31	8	28	7	2.32143	0.285714	-7.125	0.00721067	0.0514756	ns	MSL1
CG14006	63	145	39	43	36	39	1.75	3.71795	0.52931	0.0072728	0.0518418	ns	MSL1
Art8	62	12	34	20	33	20	1.87879	0.6	-2.13131	0.00731179	0.0519383	ns	MSL1
CG14613	33	31	25	6	25	6	1.32	5.16667	0.744516	0.00731008	0.0519383	ns	MSL1
CG1486	138	24	77	30	72	29	1.91667	0.827586	-1.31597	0.00739723	0.0524162	ns	MSL1
Syp	35	25	33	6	33	6	1.06061	4.16667	0.745455	0.00750645	0.053033	ns	MSL1
CG10324	96	54	53	61	51	58	1.88235	0.931034	-1.02179	0.00754375	0.0532179	ns	MSL1
Nak	198	76	72	52	72	51	2.75	1.4902	-0.845395	0.00758288	0.0534152	ns	MSL1
CG11109	61	44	5	15	5	15	12.2	2.93333	-3.15909	0.00760725	0.0535081	ns	MSL1
CG5902	29	2	18	10	16	9	1.8125	0.222222	-7.15625	0.00765902	0.0537931	ns	MSL1
Unc-13-4B	202	29	137	43	136	40	1.48529	0.725	-1.04868	0.00768306	0.0538828	ns	MSL1
CG33120	115	57	38	40	38	40	3.02632	1.425	-1.12373	0.0077942	0.0545822	ns	MSL1
CG10189	64	56	10	28	10	27	6.4	2.07407	-2.08571	0.00783515	0.0546638	ns	MSL1
CG6509	247	56	182	72	176	70	1.40341	0.8	-0.754261	0.00781768	0.0546638	ns	MSL1
RpL22	29	5	19	15	18	15	1.61111	0.333333	-3.83333	0.00784014	0.0546638	ns	MSL1
CG7164	53	49	37	12	36	12	1.47222	4.08333	0.639456	0.00787946	0.054858	ns	MSL1
Gr59a	69	114	45	34	42	32	1.64286	3.5625	0.538847	0.00799181	0.0555594	ns	MSL1
CG7394	12	3	7	15	7	14	1.71429	0.214286	-7	0.00800509	0.0555709	ns	MSL1
Aats-arg	101	40	53	43	51	43	1.98039	0.930233	-1.12892	0.00805894	0.0558637	ns	MSL1
Myo95E	172	43	114	61	108	52	1.59259	0.826923	-0.925926	0.00807776	0.0559131	ns	MSL1
Lar	279	7	149	14	148	13	1.88514	0.538462	-2.50097	0.00809874	0.0559773	ns	MSL1
haf	135	15	164	43	161	42	0.838509	0.357143	-1.34783	0.00814834	0.0561578	ns	MSL1
ninaG	108	52	26	32	24	28	4.5	1.85714	-1.42308	0.00814582	0.0561578	ns	MSL1
CG13692	29	3	14	10	13	10	2.23077	0.3	-6.4359	0.00822103	0.0563677	ns	MSL1
CG14330	12	8	8	28	8	28	1.5	0.285714	-4.25	0.00820273	0.0563677	ns	MSL1
CG42750	118	46	58	46	58	46	2.03448	1	-1.03448	0.00822593	0.0563677	ns	MSL1
spd-2	223	106	44	46	40	38	5.575	2.78947	-0.998585	0.00821537	0.0563677	ns	MSL1
CG10178	84	22	48	31	48	31	1.75	0.709677	-1.46591	0.00828964	0.0566419	ns	MSL1
mthl4	115	196	50	42	45	39	2.55556	5.02564	0.491497	0.0082873	0.0566419	ns	MSL1
CG14040	79	10	41	17	41	17	1.92683	0.588235	-2.27561	0.00836998	0.057028	ns	MSL1
Arl6	35	2	23	10	21	10	1.66667	0.2	-7.33333	0.0084001	0.0571518	ns	MSL1
Tace	72	4	74	20	67	16	1.07463	0.25	-3.29851	0.00848428	0.0576425	ns	MSL1
cv-c	242	98	235	148	226	140	1.0708	0.7	-0.529709	0.00861176	0.0584256	ns	MSL1
CG42535	37	29	24	4	23	4	1.6087	7.25	0.778111	0.00865411	0.0585468	ns	MSL1
l(2)35Bc	42	23	21	32	20	31	2.1	0.741935	-1.83043	0.00864385	0.0585468	ns	MSL1
CG13295	81	22	59	38	59	37	1.37288	0.594595	-1.30894	0.00868766	0.0586908	ns	MSL1
CG33110	32	11	51	3	49	3	0.653061	3.66667	0.821892	0.00873358	0.0588532	ns	MSL1
CG1273	216	73	150	83	145	82	1.48966	0.890244	-0.673311	0.00895143	0.0600487	ns	MSL1
CG32820	72	17	0	3	0	3	Inf	5.66667	#NAME?	0.00907788	0.0606418	ns	MSL1
CG6945	81	24	45	32	44	31	1.84091	0.774194	-1.37784	0.00906964	0.0606418	ns	MSL1
spri	247	119	219	157	209	152	1.18182	0.782895	-0.509549	0.00905514	0.0606418	ns	MSL1
CS-2	200	77	25	24	24	22	8.33333	3.5	-1.38095	0.00916513	0.0611392	ns	MSL1
pros	143	31	130	56	129	55	1.10853	0.563636	-0.966742	0.00919385	0.0612454	ns	MSL1
CG32344	188	47	40	26	37	22	5.08108	2.13636	-1.37838	0.0092275	0.0613841	ns	MSL1
CG7872	57	6	23	12	22	11	2.59091	0.545455	-3.75	0.00934514	0.0620803	ns	MSL1
rdgA	238	21	186	36	179	34	1.32961	0.617647	-1.1527	0.00937209	0.062173	ns	MSL1
l(1)G0222	160	128	113	55	111	52	1.44144	2.46154	0.414414	0.00939169	0.0622167	ns	MSL1
CG1968	55	12	29	19	27	19	2.03704	0.631579	-2.22531	0.00952844	0.0629052	ns	MSL1
Drep-2	38	0	30	6	29	6	1.31034	0	#NAME?	0.00953507	0.0629052	ns	MSL1
cindr	119	46	92	70	89	65	1.33708	0.707692	-0.88935	0.00953131	0.0629052	ns	MSL1
mtsh	122	137	55	35	55	32	2.21818	4.28125	0.481885	0.00955356	0.0629312	ns	MSL1
pod1	157	11	152	31	147	27	1.06803	0.407407	-1.62152	0.00956533	0.0629312	ns	MSL1
CG34434	114	367	28	45	28	45	4.07143	8.15556	0.500779	0.00961338	0.0631605	ns	MSL1
CG11137	29	9	2	7	2	6	14.5	1.5	-8.66667	0.00970842	0.0636973	ns	MSL1
CG10347	96	147	53	48	51	41	1.88235	3.58537	0.47499	0.00973748	0.0638005	ns	MSL1
CG2909	96	63	56	16	54	15	1.77778	4.2	0.57672	0.00978442	0.064019	ns	MSL1
CG6650	91	17	58	30	58	27	1.56897	0.62963	-1.49189	0.00979765	0.064019	ns	MSL1
CG1943	14	2	3	6	3	6	4.66667	0.333333	-13	0.00986062	0.0641273	ns	MSL1
CG31106	120	11	48	15	47	14	2.55319	0.785714	-2.24952	0.00986781	0.0641273	ns	MSL1
CG12947	75	27	21	20	20	20	3.75	1.35	-1.77778	0.00995083	0.0645791	ns	MSL1
CG30161	64	45	11	23	11	23	5.81818	1.95652	-1.97374	0.010124	0.0654368	ns	MSL1
klar	298	137	190	130	182	126	1.63736	1.0873	-0.505896	0.0101153	0.0654368	ns	MSL1
mwh	162	31	114	49	103	40	1.57282	0.775	-1.02944	0.0101056	0.0654368	ns	MSL1
spi	28	9	8	13	8	13	3.5	0.692308	-4.05556	0.0102348	0.0660636	ns	MSL1
CG32150	61	36	36	50	35	47	1.74286	0.765957	-1.2754	0.0103504	0.0660962	ns	MSL1
CG7407	36	17	2	8	2	8	18	2.125	-7.47059	0.0102811	0.0660962	ns	MSL1
CG8155	148	56	83	61	83	58	1.78313	0.965517	-0.846816	0.0102918	0.0660962	ns	MSL1
Dyb	61	0	73	10	72	9	0.847222	0	#NAME?	0.0103473	0.0660962	ns	MSL1
Nap1	36	27	35	7	32	7	1.125	3.85714	0.708333	0.0102743	0.0660962	ns	MSL1
Socs16D	132	33	104	52	101	50	1.30693	0.66	-0.980198	0.0103243	0.0660962	ns	MSL1
l(2)k05819	255	43	227	71	219	65	1.16438	0.661538	-0.760115	0.0103288	0.0660962	ns	MSL1
skd	326	104	70	40	68	40	4.79412	2.6	-0.843891	0.0103464	0.0660962	ns	MSL1
CG18659	74	20	27	22	27	20	2.74074	1	-1.74074	0.0103937	0.0662099	ns	MSL1
Scamp	13	0	10	9	10	7	1.3	0	#NAME?	0.0103959	0.0662099	ns	MSL1
CG6026	273	88	215	112	209	105	1.30622	0.838095	-0.558558	0.0104147	0.0662305	ns	MSL1
CG4975	89	30	42	34	41	32	2.17073	0.9375	-1.31545	0.0106766	0.0677267	ns	MSL1
lap	50	16	16	17	15	16	3.33333	1	-2.33333	0.0107811	0.0682992	ns	MSL1
CG7685	38	7	20	16	20	15	1.9	0.466667	-3.07143	0.010874	0.0687062	ns	MSL1
dgt1	83	40	62	15	61	11	1.36066	3.63636	0.62582	0.0108711	0.0687062	ns	MSL1
ssp6	136	25	125	49	123	46	1.10569	0.543478	-1.03447	0.0109273	0.0689518	ns	MSL1
Atg7	119	60	73	71	72	67	1.65278	0.895522	-0.845602	0.0109726	0.0689643	ns	MSL1
CG2292	153	88	66	70	64	65	2.39062	1.35385	-0.765803	0.0109689	0.0689643	ns	MSL1
CG9444	82	35	23	25	22	24	3.72727	1.45833	-1.55584	0.0109614	0.0689643	ns	MSL1
CG5439	92	29	59	40	54	37	1.7037	0.783784	-1.17369	0.0110227	0.0691882	ns	MSL1
CG33469	29	32	8	29	8	29	3.625	1.10345	-2.28516	0.0110463	0.0692455	ns	MSL1
CG18766	24	2	19	12	18	11	1.33333	0.181818	-6.33333	0.0110865	0.0693761	ns	MSL1
CG34010	64	60	29	58	29	58	2.2069	1.03448	-1.13333	0.0110961	0.0693761	ns	MSL1
l(3)mbt	208	237	161	127	155	118	1.34194	2.00847	0.331863	0.0111135	0.0693938	ns	MSL1
Spase12	23	5	8	10	8	10	2.875	0.5	-4.75	0.0112866	0.0703834	ns	MSL1
CG15118	86	18	73	36	73	36	1.17808	0.5	-1.35616	0.0113711	0.0708096	ns	MSL1
Dref	122	45	97	16	92	15	1.32609	3	0.557971	0.0113846	0.0708096	ns	MSL1
Ir60b	137	127	47	77	46	76	2.97826	1.67105	-0.782266	0.0115783	0.0718277	ns	MSL1
CG8726	62	13	24	17	23	16	2.69565	0.8125	-2.31773	0.0116317	0.0720654	ns	MSL1
mdy	104	11	43	17	43	14	2.4186	0.785714	-2.07822	0.0116575	0.0721315	ns	MSL1
CG7956	186	38	117	47	116	45	1.60345	0.844444	-0.89882	0.0118638	0.0731242	ns	MSL1
Rrp1	90	71	43	67	41	62	2.19512	1.14516	-0.916867	0.0118509	0.0731242	ns	MSL1
CG4318	40	170	8	9	8	9	5	18.8889	0.735294	0.011953	0.0735796	ns	MSL1
spz6	61	10	20	13	17	11	3.58824	0.909091	-2.94706	0.0120865	0.0743056	ns	MSL1
CG6435	25	3	23	18	23	16	1.08696	0.1875	-4.7971	0.0121431	0.0745575	ns	MSL1
CG10543	216	63	157	77	153	74	1.41176	0.851351	-0.658263	0.0121706	0.0746308	ns	MSL1
CG5347	62	78	20	8	20	8	3.1	9.75	0.682051	0.0121967	0.0746951	ns	MSL1
CG17562	117	27	52	27	49	26	2.38776	1.03846	-1.29932	0.0123666	0.0754456	ns	MSL1
Tengl3	67	75	39	19	39	19	1.71795	3.94737	0.564786	0.0123529	0.0754456	ns	MSL1
Phf7	79	198	25	22	21	22	3.7619	9	0.582011	0.012409	0.075608	ns	MSL1
fs(1)Ya	119	68	91	36	81	23	1.46914	2.95652	0.503086	0.0124427	0.0757168	ns	MSL1
CG5167	70	15	25	20	23	15	3.04348	1	-2.04348	0.01263	0.076687	ns	MSL1
CG5626	73	62	31	56	31	55	2.35484	1.12727	-1.08897	0.0126422	0.076687	ns	MSL1
CG42727	34	17	13	22	12	20	2.83333	0.85	-2.33333	0.0127007	0.0768955	ns	MSL1
CG14683	56	16	26	22	24	20	2.33333	0.8	-1.91667	0.0127235	0.0769364	ns	MSL1
vir	294	77	171	78	153	66	1.92157	1.16667	-0.647059	0.0127765	0.0771588	ns	MSL1
CG16786	190	31	95	34	93	31	2.04301	1	-1.04301	0.0130389	0.078609	ns	MSL1
ird5	130	208	68	65	68	65	1.91176	3.2	0.402574	0.0130494	0.078609	ns	MSL1
CG6613	127	26	106	47	102	43	1.2451	0.604651	-1.0592	0.0130768	0.0786744	ns	MSL1
SLC5A11	79	14	62	28	61	28	1.29508	0.5	-1.59016	0.013178	0.0791838	ns	MSL1
CG4612	27	1	22	9	22	9	1.22727	0.111111	-10.0455	0.0133072	0.0798601	ns	MSL1
SF1	119	18	66	28	64	24	1.85938	0.75	-1.47917	0.013387	0.080088	ns	MSL1
Shc	54	3	33	10	32	10	1.6875	0.3	-4.625	0.0133679	0.080088	ns	MSL1
nrv2	29	18	35	5	34	5	0.852941	3.6	0.763072	0.0133954	0.080088	ns	MSL1
CG10904	44	31	11	25	11	23	4	1.34783	-1.96774	0.0134361	0.0801146	ns	MSL1
CG6540	68	69	42	22	42	19	1.61905	3.63158	0.554175	0.0134501	0.0801146	ns	MSL1
Sec23	120	4	16	4	16	4	7.5	1	-6.5	0.0134409	0.0801146	ns	MSL1
isoQC	50	23	5	9	4	9	12.5	2.55556	-3.8913	0.0135299	0.0804894	ns	MSL1
CG8147	88	30	32	27	30	25	2.93333	1.2	-1.44444	0.0135722	0.0806407	ns	MSL1
CG13741	79	130	10	43	10	42	7.9	3.09524	-1.55231	0.0137099	0.0812573	ns	MSL1
CG18136	71	38	27	34	26	32	2.73077	1.1875	-1.2996	0.0137061	0.0812573	ns	MSL1
CG10778	48	14	19	19	19	18	2.52632	0.777778	-2.24812	0.0137684	0.0813016	ns	MSL1
CG8223	70	13	12	10	12	9	5.83333	1.44444	-3.03846	0.0137623	0.0813016	ns	MSL1
bora	125	27	37	20	36	19	3.47222	1.42105	-1.44342	0.0138316	0.0815739	ns	MSL1
CG3634	81	9	11	6	11	6	7.36364	1.5	-3.90909	0.0138526	0.081597	ns	MSL1
CG11693	49	13	11	11	11	11	4.45455	1.18182	-2.76923	0.0139552	0.0821008	ns	MSL1
CG10186	222	47	84	39	83	34	2.6747	1.38235	-0.934888	0.0140127	0.0823374	ns	MSL1
18w	214	15	216	35	206	33	1.03883	0.454545	-1.28544	0.0140536	0.0824065	ns	MSL1
Art3	85	52	27	38	27	36	3.14815	1.44444	-1.17949	0.0140758	0.0824065	ns	MSL1
CG34408	263	46	254	23	245	22	1.07347	2.09091	0.486602	0.0140761	0.0824065	ns	MSL1
cora	202	25	240	57	234	55	0.863248	0.454545	-0.899145	0.014098	0.0824339	ns	MSL1
CG3815	51	20	138	22	129	20	0.395349	1	0.604651	0.0141345	0.082546	ns	MSL1
CG5776	135	64	115	101	114	90	1.18421	0.711111	-0.665296	0.0141615	0.0826028	ns	MSL1
CG12728	79	215	29	35	24	30	3.29167	7.16667	0.540698	0.0142733	0.0829601	ns	MSL1
CG5568	130	55	96	71	95	70	1.36842	0.785714	-0.741627	0.0142623	0.0829601	ns	MSL1
Hil	102	13	68	24	66	22	1.54545	0.590909	-1.61538	0.0142748	0.0829601	ns	MSL1
CG11447	36	12	21	22	19	21	1.89474	0.571429	-2.31579	0.0143946	0.0835548	ns	MSL1
Tom40	48	24	48	8	48	8	1	3	0.666667	0.0145421	0.0843086	ns	MSL1
CG12056	52	12	44	33	44	27	1.18182	0.444444	-1.65909	0.0145824	0.0843383	ns	MSL1
SoxN	86	8	104	29	100	26	0.86	0.307692	-1.795	0.0145792	0.0843383	ns	MSL1
CG1965	38	7	8	8	8	8	4.75	0.875	-4.42857	0.0146377	0.0844537	ns	MSL1
CG4972	97	19	68	33	68	31	1.42647	0.612903	-1.3274	0.0146313	0.0844537	ns	MSL1
Atxn7	118	36	113	72	105	59	1.12381	0.610169	-0.841799	0.0146914	0.0845554	ns	MSL1
CG10463	113	43	48	41	47	36	2.40426	1.19444	-1.01286	0.0147084	0.0845554	ns	MSL1
p115	165	24	71	26	66	22	2.5	1.09091	-1.29167	0.0146777	0.0845554	ns	MSL1
Hem	123	24	19	11	16	10	7.6875	2.4	-2.20312	0.0147496	0.0846908	ns	MSL1
CG5599	75	25	45	34	43	33	1.74419	0.757576	-1.30233	0.0148191	0.0849879	ns	MSL1
CG8765	83	44	27	32	26	31	3.19231	1.41935	-1.24913	0.0149233	0.0853806	ns	MSL1
RhoGAP71E	91	21	62	31	58	30	1.56897	0.7	-1.24138	0.0149095	0.0853806	ns	MSL1
ppk5	92	37	13	15	13	15	7.07692	2.46667	-1.86902	0.0149661	0.0855229	ns	MSL1
Lnk	119	17	94	35	92	30	1.29348	0.566667	-1.28261	0.0150961	0.0861632	ns	MSL1
CG31915	141	40	92	52	87	47	1.62069	0.851064	-0.90431	0.0151817	0.0865481	ns	MSL1
CG14052	27	2	7	6	7	5	3.85714	0.4	-8.64286	0.0155298	0.0882174	ns	MSL1
CG15743	59	5	52	16	48	15	1.22917	0.333333	-2.6875	0.0155031	0.0882174	ns	MSL1
CG3777	151	97	13	21	13	21	11.6154	4.61905	-1.51467	0.0155285	0.0882174	ns	MSL1
Acn	107	73	24	37	24	35	4.45833	2.08571	-1.13756	0.0156184	0.0886157	ns	MSL1
Atg3	49	4	18	8	18	8	2.72222	0.5	-4.44444	0.0157234	0.0890299	ns	MSL1
CG3253	87	15	32	15	31	15	2.80645	1	-1.80645	0.0157287	0.0890299	ns	MSL1
CG42553	72	12	58	27	58	25	1.24138	0.48	-1.58621	0.0158126	0.0893991	ns	MSL1
Coprox	68	6	39	14	34	12	2	0.5	-3	0.0158724	0.0896313	ns	MSL1
2021-09-05	68	28	19	21	18	20	3.77778	1.4	-1.69841	0.0159385	0.0898985	ns	MSL1
CG33144	129	57	98	77	98	74	1.31633	0.77027	-0.708915	0.016045	0.0903927	ns	MSL1
FRG1	57	11	8	7	8	7	7.125	1.57143	-3.53409	0.0160687	0.0904195	ns	MSL1
CG2135	109	89	17	33	17	32	6.41176	2.78125	-1.30535	0.016094	0.0904552	ns	MSL1
Nmd3	70	14	28	17	28	16	2.5	0.875	-1.85714	0.0161472	0.0906477	ns	MSL1
Scm	90	28	38	27	36	26	2.5	1.07692	-1.32143	0.0161736	0.0906895	ns	MSL1
Jon65Aiv	42	54	31	14	28	14	1.5	3.85714	0.611111	0.0162925	0.0912493	ns	MSL1
CG15399	31	62	25	21	25	20	1.24	3.1	0.6	0.0163165	0.091261	ns	MSL1
CG8079	85	35	48	41	43	37	1.97674	0.945946	-1.0897	0.0163327	0.091261	ns	MSL1
Rbsn-5	96	20	55	30	54	26	1.77778	0.769231	-1.31111	0.0164163	0.0916208	ns	MSL1
Akt1	58	26	30	3	30	3	1.93333	8.66667	0.776923	0.0164734	0.0918326	ns	MSL1
Hip1	173	83	106	81	103	80	1.67961	1.0375	-0.618903	0.0165368	0.0920784	ns	MSL1
Csp	37	4	0	2	0	2	Inf	2	#NAME?	0.0166113	0.0922113	ns	MSL1
YT521-B	109	26	76	37	70	35	1.55714	0.742857	-1.09615	0.0166085	0.0922113	ns	MSL1
laccase2	103	30	19	15	19	15	5.42105	2	-1.71053	0.0166769	0.0924284	ns	MSL1
CG17834	68	6	50	16	49	15	1.38776	0.4	-2.46939	0.0168135	0.0930775	ns	MSL1
CG10249	176	57	147	80	138	74	1.27536	0.77027	-0.655734	0.0168599	0.0932265	ns	MSL1
msb1l	65	40	22	30	21	30	3.09524	1.33333	-1.32143	0.0168809	0.093235	ns	MSL1
Ire1	161	36	97	41	95	41	1.69474	0.878049	-0.930117	0.0169457	0.0934846	ns	MSL1
Osi19	28	17	1	9	1	7	28	2.42857	-10.5294	0.0169968	0.0936585	ns	MSL1
rod	337	125	119	69	116	68	2.90517	1.83824	-0.580414	0.0170845	0.0940336	ns	MSL1
CG8891	25	7	14	17	14	16	1.78571	0.4375	-3.08163	0.017278	0.0949895	ns	MSL1
CG2144	176	57	48	30	45	29	3.91111	1.96552	-0.989864	0.0174177	0.0955591	ns	MSL1
RpLP0	36	4	0	3	0	2	Inf	2	#NAME?	0.0174216	0.0955591	ns	MSL1
CG8389	101	19	49	26	49	22	2.06122	0.863636	-1.38668	0.0176835	0.0968845	ns	MSL1
l(2)34Fd	103	24	101	50	97	45	1.06186	0.533333	-0.990979	0.0178265	0.0975564	ns	MSL1
CG11807	73	14	54	26	53	25	1.37736	0.56	-1.45957	0.0178883	0.0977828	ns	MSL1
CG9945	92	28	61	7	59	6	1.55932	4.66667	0.66586	0.0179205	0.0978469	ns	MSL1
CG3907	42	17	17	20	17	20	2.47059	0.85	-1.90657	0.0179825	0.0980466	ns	MSL1
CG3434	72	38	33	37	31	36	2.32258	1.05556	-1.20034	0.0181112	0.0984912	ns	MSL1
CG7845	71	65	15	34	15	32	4.73333	2.03125	-1.33026	0.0181415	0.0984912	ns	MSL1
CG8866	54	17	15	15	15	15	3.6	1.13333	-2.17647	0.0181296	0.0984912	ns	MSL1
CG30349	114	43	25	22	24	21	4.75	2.04762	-1.31977	0.0182206	0.0987519	ns	MSL1
CG42536	42	64	15	8	15	7	2.8	9.14286	0.69375	0.0183729	0.0994092	ns	MSL1
Rpn12	43	8	8	7	6	6	7.16667	1.33333	-4.375	0.0184424	0.0996724	ns	MSL1
sba	178	94	118	100	114	95	1.5614	0.989474	-0.578014	0.0184819	0.0997732	ns	MSL1
Vps36	62	11	26	17	26	14	2.38462	0.785714	-2.03497	0.0187414	0.10106	ns	MSL1
CG2182	98	44	11	14	10	14	9.8	3.14286	-2.11818	0.0188511	0.101537	ns	MSL1
inc	25	24	12	1	11	1	2.27273	24	0.905303	0.0189911	0.102061	ns	MSL1
nuf	70	8	54	18	54	18	1.2963	0.444444	-1.91667	0.0189734	0.102061	ns	MSL1
CG7739	113	40	21	19	21	18	5.38095	2.22222	-1.42143	0.0193146	0.103683	ns	MSL1
CG7922	269	223	107	127	101	123	2.66337	1.81301	-0.469032	0.0193409	0.103708	ns	MSL1
CG10440	21	0	28	9	27	9	0.777778	0	#NAME?	0.0194542	0.104199	ns	MSL1
knk	123	40	43	29	43	29	2.86047	1.37931	-1.07384	0.0194968	0.10431	ns	MSL1
CG12018	83	27	36	31	31	24	2.67742	1.125	-1.37993	0.0195526	0.104492	ns	MSL1
Ugt58Fa	97	38	59	47	59	45	1.64407	0.844444	-0.946922	0.0196395	0.104839	ns	MSL1
Sec63	109	9	45	12	42	11	2.59524	0.818182	-2.17196	0.0197759	0.105332	ns	MSL1
CG10195	62	57	14	32	13	30	4.76923	1.9	-1.51012	0.0198012	0.105349	ns	MSL1
Ca-alpha1T	343	124	341	174	323	164	1.06192	0.756098	-0.404474	0.0198382	0.105429	ns	MSL1
CG4538	93	28	56	37	52	33	1.78846	0.848485	-1.10783	0.0198736	0.1055	ns	MSL1
CG10343	41	11	4	7	4	6	10.25	1.83333	-4.59091	0.019951	0.105793	ns	MSL1
beta'COP	146	24	48	20	45	18	3.24444	1.33333	-1.43333	0.0200584	0.106245	ns	MSL1
trbd	81	24	22	17	21	17	3.85714	1.41176	-1.73214	0.0201585	0.106657	ns	MSL1
CG7369	110	33	14	12	12	11	9.16667	3	-2.05556	0.0203045	0.107311	ns	MSL1
Ice2	146	101	83	92	78	87	1.87179	1.16092	-0.612338	0.0203593	0.107482	ns	MSL1
DJ-1alpha	58	35	27	36	26	35	2.23077	1	-1.23077	0.0205651	0.108329	ns	MSL1
Pdk1	132	37	13	12	13	11	10.1538	3.36364	-2.01871	0.0205456	0.108329	ns	MSL1
Ir21a	142	60	15	18	11	13	12.9091	4.61538	-1.79697	0.0207419	0.109141	ns	MSL1
Sos	210	27	190	47	186	44	1.12903	0.613636	-0.839904	0.0208011	0.109316	ns	MSL1
ligatin	74	28	47	40	47	38	1.57447	0.736842	-1.13678	0.020821	0.109316	ns	MSL1
CG44422	46	7	52	25	52	24	0.884615	0.291667	-2.03297	0.0208475	0.109335	ns	MSL1
cdi	116	37	116	66	106	61	1.09434	0.606557	-0.804182	0.0209044	0.109513	ns	MSL1
swm	182	50	28	22	27	17	6.74074	2.94118	-1.29185	0.020963	0.1097	ns	MSL1
CG32068	26	3	15	9	14	9	1.85714	0.333333	-4.57143	0.0210229	0.109793	ns	MSL1
mnb	57	25	89	18	85	16	0.670588	1.5625	0.570824	0.0210266	0.109793	ns	MSL1
pygo	79	9	37	17	32	12	2.46875	0.75	-2.29167	0.0210557	0.109825	ns	MSL1
CG2970	54	1	39	8	38	7	1.42105	0.142857	-8.94737	0.0211137	0.110007	ns	MSL1
CG17514	427	245	19	25	19	23	22.4737	10.6522	-1.10977	0.0212304	0.110495	ns	MSL1
Cap-D3	277	147	193	73	191	67	1.45026	2.19403	0.338996	0.0214759	0.111651	ns	MSL1
CG10428	104	30	35	26	35	23	2.97143	1.30435	-1.2781	0.0215724	0.111668	ns	MSL1
CG5653	86	71	41	65	40	61	2.15	1.16393	-0.847183	0.0215506	0.111668	ns	MSL1
FMRFa	43	15	23	22	22	21	1.95455	0.714286	-1.73636	0.0215066	0.111668	ns	MSL1
Fs(2)Ket	149	34	32	1	32	1	4.65625	34	0.863051	0.0215502	0.111668	ns	MSL1
CG10177	88	169	45	46	42	45	2.09524	3.75556	0.442096	0.0217163	0.111807	ns	MSL1
CG7376	261	141	102	84	100	83	2.61	1.6988	-0.536383	0.0217088	0.111807	ns	MSL1
Nup43	56	20	35	30	35	29	1.6	0.689655	-1.32	0.021671	0.111807	ns	MSL1
Tif-IA	118	58	7	13	7	11	16.8571	5.27273	-2.19704	0.0216873	0.111807	ns	MSL1
snf	35	9	24	0	24	0	1.45833	Inf	1	0.0217129	0.111807	ns	MSL1
FoxP	76	25	20	17	20	17	3.8	1.47059	-1.584	0.0217881	0.112056	ns	MSL1
CG4101	19	5	2	6	2	5	9.5	1	-8.5	0.0218476	0.112242	ns	MSL1
inaE	97	1	73	9	69	7	1.4058	0.142857	-8.84058	0.022061	0.113217	ns	MSL1
CG14907	59	44	13	27	13	25	4.53846	1.76	-1.57867	0.0221095	0.113344	ns	MSL1
CG12133	92	191	18	17	18	16	5.11111	11.9375	0.571844	0.0222629	0.113696	ns	MSL1
CG13085	50	30	17	29	17	26	2.94118	1.15385	-1.54902	0.0222326	0.113696	ns	MSL1
DOR	35	39	42	21	41	19	0.853659	2.05263	0.584115	0.0222734	0.113696	ns	MSL1
Parp	143	151	2	11	2	11	71.5	13.7273	-4.20861	0.0222597	0.113696	ns	MSL1
Treh	96	32	75	10	73	10	1.31507	3.2	0.589041	0.0224939	0.1147	ns	MSL1
waw	132	45	47	35	43	29	3.06977	1.55172	-0.978295	0.0225624	0.114927	ns	MSL1
CG14710	77	65	18	35	18	34	4.27778	1.91176	-1.23761	0.0227116	0.115305	ns	MSL1
CG18004	69	19	34	22	33	22	2.09091	0.863636	-1.42105	0.0227573	0.115305	ns	MSL1
[truncated: 3,620 more rows]
